# Supplementary material for: Combining disciplines in the field of modern microbiology: a quantitative analysis of the literature on sporotrichosis
Source: Front Cell Infect Microbiol. 2026 Apr 20;16:1742934. doi: 10.3389/fcimb.2026.1742934 (PMC13135933; doi:10.3389/fcimb.2026.1742934)
Supplement: Supplementary Table 1 — Corpus data. [file Table1.xlsx]

## Sheet: 主题文档
_topic_docid	_topic_01	_topic_02	_topic_03	_topic_04	_topic_05	_topic_06	_topic_07	_topic_08	_topic_09	_topic_10	Topic	最大值
1	0.0666667	0.0666667	0.08	0.0666667	0.0933333	0.106667	0.0666667	0.0666667	0.0666667	0.32	_topic_10	0.32
2	0.0958904	0.232877	0.0821918	0.0821918	0.0821918	0.0958904	0.109589	0.0684932	0.0684932	0.0821918	_topic_02	0.232877
3	0.102564	0.166667	0.179487	0.0641026	0.0897436	0.0641026	0.0769231	0.0641026	0.0769231	0.115385	_topic_03	0.179487
4	0.0983607	0.114754	0.0819672	0.0983607	0.0819672	0.147541	0.0983607	0.114754	0.0819672	0.0819672	_topic_06	0.147541
5	0.0705882	0.0705882	0.117647	0.0588235	0.0941176	0.223529	0.0705882	0.0705882	0.152941	0.0705882	_topic_06	0.223529
6	0.0847458	0.0847458	0.135593	0.101695	0.0847458	0.152542	0.0847458	0.0847458	0.0847458	0.101695	_topic_06	0.152542
7	0.0967742	0.112903	0.0806452	0.0806452	0.0806452	0.0806452	0.193548	0.0806452	0.0967742	0.0967742	_topic_07	0.193548
8	0.0793651	0.0952381	0.142857	0.0952381	0.0793651	0.142857	0.0952381	0.0793651	0.111111	0.0793651	_topic_03	0.142857
9	0.0952381	0.0952381	0.0952381	0.126984	0.142857	0.0952381	0.0952381	0.0952381	0.0793651	0.0793651	_topic_05	0.142857
10	0.121212	0.0757576	0.106061	0.0757576	0.106061	0.0909091	0.0757576	0.106061	0.121212	0.121212	_topic_01	0.121212
11	0.0652174	0.076087	0.076087	0.0652174	0.0543478	0.0869565	0.326087	0.076087	0.076087	0.0978261	_topic_07	0.326087
12	0.0967742	0.16129	0.0967742	0.0806452	0.0967742	0.0806452	0.0967742	0.0806452	0.0806452	0.129032	_topic_02	0.16129
13	0.169231	0.0769231	0.0769231	0.0923077	0.0769231	0.0769231	0.0923077	0.0923077	0.0769231	0.169231	_topic_01	0.169231
14	0.0793651	0.0793651	0.126984	0.0793651	0.0952381	0.111111	0.0793651	0.0793651	0.111111	0.15873	_topic_10	0.15873
15	0.0645161	0.0752688	0.0860215	0.0537634	0.0537634	0.107527	0.0537634	0.0860215	0.365591	0.0537634	_topic_09	0.365591
16	0.0952381	0.0793651	0.111111	0.0793651	0.111111	0.126984	0.126984	0.0793651	0.0952381	0.0952381	_topic_06	0.126984
17	0.131148	0.0819672	0.0983607	0.114754	0.114754	0.0983607	0.0819672	0.0983607	0.0819672	0.0983607	_topic_01	0.131148
18	0.09375	0.15625	0.09375	0.09375	0.078125	0.125	0.109375	0.09375	0.078125	0.078125	_topic_02	0.15625
19	0.0617284	0.407407	0.0740741	0.0740741	0.0617284	0.0617284	0.0617284	0.0617284	0.0617284	0.0740741	_topic_02	0.407407
20	0.107143	0.107143	0.0892857	0.107143	0.0892857	0.0892857	0.142857	0.0892857	0.0892857	0.0892857	_topic_07	0.142857
21	0.103448	0.103448	0.103448	0.12069	0.103448	0.103448	0.0862069	0.0862069	0.0862069	0.103448	_topic_04	0.12069
22	0.116667	0.0833333	0.116667	0.1	0.1	0.1	0.1	0.0833333	0.0833333	0.116667	_topic_01	0.116667
23	0.08	0.0933333	0.0933333	0.0666667	0.186667	0.08	0.08	0.0933333	0.0666667	0.16	_topic_05	0.186667
24	0.103448	0.103448	0.0862069	0.0862069	0.0862069	0.12069	0.0862069	0.0862069	0.103448	0.137931	_topic_10	0.137931
25	0.114286	0.0857143	0.0714286	0.0714286	0.1	0.0857143	0.0857143	0.128571	0.1	0.157143	_topic_10	0.157143
26	0.119403	0.0895522	0.0895522	0.179104	0.0895522	0.0746269	0.0746269	0.0895522	0.0895522	0.104478	_topic_04	0.179104
27	0.0684932	0.0684932	0.0821918	0.109589	0.164384	0.164384	0.0684932	0.0684932	0.123288	0.0821918	_topic_05	0.164384
28	0.104478	0.104478	0.0895522	0.104478	0.119403	0.104478	0.0746269	0.0746269	0.119403	0.104478	_topic_05	0.119403
29	0.0550459	0.0550459	0.146789	0.0917431	0.119266	0.0550459	0.0458716	0.0550459	0.0458716	0.330275	_topic_10	0.330275
30	0.1	0.0833333	0.0833333	0.1	0.133333	0.133333	0.0833333	0.0833333	0.116667	0.0833333	_topic_05	0.133333
31	0.282609	0.076087	0.0869565	0.152174	0.0652174	0.0652174	0.0543478	0.108696	0.0543478	0.0543478	_topic_01	0.282609
32	0.108108	0.0675676	0.121622	0.0675676	0.0810811	0.0675676	0.108108	0.135135	0.0945946	0.148649	_topic_10	0.148649
33	0.078125	0.109375	0.09375	0.09375	0.09375	0.09375	0.09375	0.109375	0.09375	0.140625	_topic_10	0.140625
34	0.0694444	0.111111	0.222222	0.0972222	0.0694444	0.111111	0.0833333	0.0694444	0.0972222	0.0694444	_topic_03	0.222222
35	0.150538	0.0967742	0.0537634	0.0752688	0.236559	0.0537634	0.0752688	0.0752688	0.0537634	0.129032	_topic_05	0.236559
36	0.0925926	0.0925926	0.111111	0.0925926	0.12963	0.0925926	0.111111	0.0925926	0.0925926	0.0925926	_topic_05	0.12963
37	0.0833333	0.216667	0.0833333	0.1	0.1	0.0833333	0.0833333	0.0833333	0.0833333	0.0833333	_topic_02	0.216667
38	0.0402299	0.0804598	0.0344828	0.045977	0.0344828	0.0287356	0.0517241	0.0402299	0.0402299	0.603448	_topic_10	0.603448
39	0.0897436	0.0641026	0.0769231	0.115385	0.128205	0.0897436	0.0641026	0.153846	0.141026	0.0769231	_topic_08	0.153846
40	0.112676	0.126761	0.084507	0.0704225	0.126761	0.0985915	0.126761	0.084507	0.0985915	0.0704225	_topic_02	0.126761
41	0.155172	0.0862069	0.103448	0.0862069	0.103448	0.0862069	0.0862069	0.0862069	0.0862069	0.12069	_topic_01	0.155172
42	0.112903	0.0967742	0.0967742	0.112903	0.0806452	0.0806452	0.112903	0.112903	0.0806452	0.112903	_topic_01	0.112903
43	0.0724638	0.0724638	0.0724638	0.101449	0.144928	0.0724638	0.0724638	0.115942	0.0724638	0.202899	_topic_10	0.202899
44	0.0862069	0.0862069	0.103448	0.155172	0.103448	0.103448	0.103448	0.0862069	0.0862069	0.0862069	_topic_04	0.155172
45	0.0714286	0.128571	0.0714286	0.0857143	0.128571	0.114286	0.142857	0.0857143	0.0714286	0.1	_topic_07	0.142857
46	0.0967742	0.0806452	0.0967742	0.129032	0.0967742	0.0967742	0.129032	0.112903	0.0806452	0.0806452	_topic_04	0.129032
47	0.1	0.116667	0.116667	0.1	0.1	0.0833333	0.0833333	0.116667	0.0833333	0.1	_topic_02	0.116667
48	0.101449	0.0724638	0.0724638	0.0869565	0.0724638	0.0724638	0.217391	0.130435	0.0869565	0.0869565	_topic_07	0.217391
49	0.0793651	0.0793651	0.0793651	0.0793651	0.238095	0.111111	0.0793651	0.0952381	0.0793651	0.0793651	_topic_05	0.238095
50	0.109375	0.078125	0.078125	0.109375	0.109375	0.078125	0.09375	0.171875	0.078125	0.09375	_topic_08	0.171875
51	0.153846	0.0769231	0.0923077	0.0923077	0.0769231	0.123077	0.0923077	0.107692	0.0769231	0.107692	_topic_01	0.153846
52	0.119403	0.0895522	0.0746269	0.0746269	0.0895522	0.149254	0.104478	0.104478	0.104478	0.0895522	_topic_06	0.149254
53	0.114286	0.1	0.128571	0.0857143	0.157143	0.0714286	0.0714286	0.0714286	0.0714286	0.128571	_topic_05	0.157143
54	0.0933333	0.08	0.08	0.106667	0.0666667	0.253333	0.0666667	0.0933333	0.0933333	0.0666667	_topic_06	0.253333
55	0.0746269	0.119403	0.0746269	0.0895522	0.0746269	0.104478	0.0746269	0.104478	0.0746269	0.208955	_topic_10	0.208955
56	0.112676	0.0704225	0.0985915	0.0985915	0.140845	0.0704225	0.084507	0.126761	0.0985915	0.0985915	_topic_05	0.140845
57	0.103448	0.0862069	0.103448	0.12069	0.0862069	0.0862069	0.103448	0.0862069	0.103448	0.12069	_topic_04	0.12069
58	0.0757576	0.0757576	0.106061	0.0757576	0.106061	0.0757576	0.0909091	0.0757576	0.0757576	0.242424	_topic_10	0.242424
59	0.123288	0.164384	0.0821918	0.0821918	0.0821918	0.123288	0.0958904	0.0684932	0.109589	0.0684932	_topic_02	0.164384
60	0.0833333	0.107143	0.130952	0.0833333	0.0952381	0.107143	0.0952381	0.119048	0.0952381	0.0833333	_topic_03	0.130952
61	0.109375	0.09375	0.078125	0.109375	0.140625	0.078125	0.109375	0.078125	0.09375	0.109375	_topic_05	0.140625
62	0.0909091	0.121212	0.151515	0.106061	0.121212	0.0909091	0.0757576	0.0757576	0.0757576	0.0909091	_topic_03	0.151515
63	0.0531915	0.0531915	0.0531915	0.12766	0.0851064	0.0638298	0.0744681	0.0851064	0.351064	0.0531915	_topic_09	0.351064
64	0.106061	0.106061	0.0757576	0.166667	0.0909091	0.0757576	0.0909091	0.106061	0.106061	0.0757576	_topic_04	0.166667
65	0.0495049	0.0891089	0.0594059	0.0594059	0.0693069	0.0990099	0.0693069	0.0594059	0.39604	0.0495049	_topic_09	0.39604
66	0.09375	0.109375	0.109375	0.09375	0.078125	0.09375	0.078125	0.140625	0.109375	0.09375	_topic_08	0.140625
67	0.0821918	0.191781	0.0684932	0.0821918	0.0958904	0.109589	0.0684932	0.0684932	0.150685	0.0821918	_topic_02	0.191781
68	0.0909091	0.0909091	0.106061	0.0757576	0.136364	0.0757576	0.0757576	0.151515	0.0909091	0.106061	_topic_08	0.151515
69	0.0961538	0.0576923	0.403846	0.0480769	0.0673077	0.0576923	0.0480769	0.0576923	0.0865385	0.0769231	_topic_03	0.403846
70	0.0617284	0.0740741	0.0617284	0.320988	0.0740741	0.0617284	0.0617284	0.0864198	0.111111	0.0864198	_topic_04	0.320988
71	0.0714286	0.1	0.0857143	0.0857143	0.171429	0.0714286	0.0857143	0.0714286	0.0714286	0.185714	_topic_10	0.185714
72	0.107692	0.0769231	0.0923077	0.169231	0.0923077	0.0769231	0.0923077	0.107692	0.0923077	0.0923077	_topic_04	0.169231
73	0.0722892	0.301205	0.060241	0.120482	0.0843373	0.0722892	0.0722892	0.0722892	0.060241	0.0843373	_topic_02	0.301205
74	0.0675676	0.0945946	0.0675676	0.0675676	0.27027	0.121622	0.0945946	0.0675676	0.0810811	0.0675676	_topic_05	0.27027
75	0.112676	0.112676	0.084507	0.15493	0.0704225	0.0985915	0.0704225	0.0985915	0.112676	0.084507	_topic_04	0.15493
76	0.106667	0.08	0.106667	0.0933333	0.133333	0.0933333	0.08	0.12	0.106667	0.08	_topic_05	0.133333
77	0.0821918	0.0821918	0.0684932	0.136986	0.0684932	0.232877	0.0821918	0.0821918	0.0821918	0.0821918	_topic_06	0.232877
78	0.303797	0.0632911	0.0759494	0.0759494	0.113924	0.0759494	0.0759494	0.0759494	0.0759494	0.0632911	_topic_01	0.303797
79	0.0625	0.1	0.0625	0.0875	0.2	0.1	0.0625	0.0625	0.1875	0.075	_topic_05	0.2
80											#N/A	0
81	0.0789474	0.0614035	0.491228	0.0438596	0.0438596	0.0526316	0.0964912	0.0438596	0.0438596	0.0438596	_topic_03	0.491228
82	0.08	0.08	0.08	0.2	0.0666667	0.0933333	0.08	0.173333	0.0666667	0.08	_topic_04	0.2
83	0.0833333	0.0833333	0.111111	0.152778	0.0972222	0.0833333	0.0833333	0.152778	0.0833333	0.0694444	_topic_04	0.152778
84	0.147541	0.0983607	0.0983607	0.0819672	0.131148	0.0819672	0.0819672	0.0983607	0.0819672	0.0983607	_topic_01	0.147541
85	0.0958904	0.0958904	0.0684932	0.123288	0.0684932	0.123288	0.0684932	0.150685	0.0684932	0.136986	_topic_08	0.150685
86	0.0857143	0.0857143	0.0857143	0.1	0.0857143	0.0857143	0.0857143	0.142857	0.142857	0.1	_topic_08	0.142857
87	0.0704225	0.084507	0.0985915	0.112676	0.0985915	0.0985915	0.112676	0.15493	0.0985915	0.0704225	_topic_08	0.15493
88	0.0821918	0.0684932	0.0958904	0.0684932	0.0684932	0.0684932	0.0958904	0.0821918	0.0684932	0.30137	_topic_10	0.30137
89	0.0674157	0.0674157	0.0561798	0.0674157	0.0674157	0.41573	0.0898876	0.0561798	0.0561798	0.0561798	_topic_06	0.41573
90	0.107143	0.0892857	0.0892857	0.125	0.0892857	0.107143	0.107143	0.0892857	0.107143	0.0892857	_topic_04	0.125
91	0.109091	0.0909091	0.0909091	0.0909091	0.0909091	0.109091	0.127273	0.0909091	0.0909091	0.109091	_topic_07	0.127273
92	0.0958904	0.150685	0.0821918	0.0958904	0.0958904	0.0684932	0.0821918	0.136986	0.0821918	0.109589	_topic_02	0.150685
93	0.0609756	0.0609756	0.0731707	0.402439	0.0731707	0.0609756	0.0731707	0.0609756	0.0609756	0.0731707	_topic_04	0.402439
94	0.113208	0.0943396	0.0943396	0.0943396	0.113208	0.0943396	0.113208	0.0943396	0.0943396	0.0943396	_topic_01	0.113208
95	0.153846	0.102564	0.0641026	0.0769231	0.0641026	0.0641026	0.0897436	0.115385	0.0769231	0.192308	_topic_10	0.192308
96	0.213333	0.08	0.08	0.106667	0.0666667	0.08	0.08	0.08	0.08	0.133333	_topic_01	0.213333
97	0.129032	0.0967742	0.0806452	0.112903	0.0967742	0.0967742	0.112903	0.0806452	0.0967742	0.0967742	_topic_01	0.129032
98	0.0882353	0.161765	0.0882353	0.132353	0.0882353	0.102941	0.0882353	0.0882353	0.0735294	0.0882353	_topic_02	0.161765
99	0.163043	0.076087	0.0869565	0.108696	0.0978261	0.119565	0.0652174	0.130435	0.0869565	0.0652174	_topic_01	0.163043
100	0.0897436	0.0769231	0.0769231	0.115385	0.0897436	0.102564	0.0641026	0.0641026	0.0641026	0.25641	_topic_10	0.25641
101	0.097561	0.121951	0.0609756	0.121951	0.109756	0.0609756	0.109756	0.0853659	0.0609756	0.170732	_topic_10	0.170732
102	0.0882353	0.117647	0.0735294	0.0735294	0.0882353	0.220588	0.0882353	0.0882353	0.0882353	0.0735294	_topic_06	0.220588
103	0.119403	0.119403	0.119403	0.0895522	0.0895522	0.0895522	0.0895522	0.104478	0.0746269	0.104478	_topic_01	0.119403
104	0.0857143	0.171429	0.0857143	0.0714286	0.157143	0.0857143	0.114286	0.0857143	0.0714286	0.0714286	_topic_02	0.171429
105	0.121212	0.0757576	0.106061	0.19697	0.0909091	0.0909091	0.0757576	0.0757576	0.0757576	0.0909091	_topic_04	0.19697
106	0.0952381	0.0793651	0.0952381	0.126984	0.0952381	0.111111	0.0793651	0.0793651	0.15873	0.0793651	_topic_09	0.15873
107	0.0581395	0.0581395	0.0697674	0.0813953	0.0581395	0.0813953	0.406977	0.0581395	0.0697674	0.0581395	_topic_07	0.406977
108	0.0952381	0.107143	0.0714286	0.142857	0.190476	0.0595238	0.119048	0.0595238	0.0833333	0.0714286	_topic_05	0.190476
109	0.078125	0.078125	0.09375	0.09375	0.078125	0.109375	0.078125	0.078125	0.234375	0.078125	_topic_09	0.234375
110	0.135802	0.0740741	0.0740741	0.0740741	0.0617284	0.0740741	0.0987654	0.0740741	0.0617284	0.271605	_topic_10	0.271605
111	0.130435	0.0869565	0.0869565	0.0869565	0.173913	0.0869565	0.0724638	0.101449	0.0869565	0.0869565	_topic_05	0.173913
112	0.0983607	0.0983607	0.0819672	0.131148	0.0983607	0.0819672	0.147541	0.0819672	0.0983607	0.0819672	_topic_07	0.147541
113	0.08	0.106667	0.133333	0.0666667	0.0666667	0.0666667	0.16	0.0666667	0.0666667	0.186667	_topic_10	0.186667
114	0.103896	0.0909091	0.103896	0.103896	0.116883	0.0779221	0.0909091	0.0649351	0.168831	0.0779221	_topic_09	0.168831
115	0.09375	0.078125	0.09375	0.09375	0.078125	0.171875	0.109375	0.109375	0.09375	0.078125	_topic_06	0.171875
116	0.0746269	0.0895522	0.0746269	0.0895522	0.0746269	0.104478	0.268657	0.0746269	0.0746269	0.0746269	_topic_07	0.268657
117	0.084507	0.169014	0.0704225	0.112676	0.112676	0.084507	0.0985915	0.0704225	0.0985915	0.0985915	_topic_02	0.169014
118	0.0724638	0.0869565	0.0724638	0.0724638	0.0724638	0.130435	0.246377	0.0724638	0.0869565	0.0869565	_topic_07	0.246377
119	0.0857143	0.1	0.1	0.0714286	0.0714286	0.0714286	0.0714286	0.0857143	0.257143	0.0857143	_topic_09	0.257143
120	0.0987654	0.0617284	0.0864198	0.0740741	0.0987654	0.0617284	0.0740741	0.0740741	0.0617284	0.308642	_topic_10	0.308642
121	0.0649351	0.0649351	0.0779221	0.0909091	0.168831	0.181818	0.0779221	0.0779221	0.116883	0.0779221	_topic_06	0.181818
122	0.126984	0.0793651	0.0952381	0.111111	0.0952381	0.0952381	0.111111	0.0952381	0.0952381	0.0952381	_topic_01	0.126984
123	0.0789474	0.0921053	0.0657895	0.0789474	0.0657895	0.276316	0.118421	0.0657895	0.0921053	0.0657895	_topic_06	0.276316
124	0.0689655	0.0804598	0.114943	0.0689655	0.0804598	0.0804598	0.0804598	0.137931	0.0804598	0.206897	_topic_10	0.206897
125	0.109589	0.0821918	0.109589	0.123288	0.123288	0.0958904	0.0684932	0.0958904	0.0684932	0.123288	_topic_04	0.123288
126	0.0581395	0.174419	0.0813953	0.0581395	0.0697674	0.267442	0.0581395	0.0813953	0.0930233	0.0581395	_topic_06	0.267442
127	0.0886076	0.0886076	0.0632911	0.0759494	0.139241	0.113924	0.0886076	0.0632911	0.0759494	0.202532	_topic_10	0.202532
128	0.0759494	0.0759494	0.0632911	0.0632911	0.0632911	0.316456	0.0886076	0.0886076	0.101266	0.0632911	_topic_06	0.316456
129	0.0641026	0.0641026	0.0897436	0.0769231	0.0769231	0.0641026	0.0897436	0.294872	0.115385	0.0641026	_topic_08	0.294872
130	0.107143	0.142857	0.0892857	0.0892857	0.0892857	0.0892857	0.0892857	0.0892857	0.107143	0.107143	_topic_02	0.142857
131	0.0609756	0.0609756	0.0731707	0.0609756	0.0731707	0.121951	0.0731707	0.0609756	0.341463	0.0731707	_topic_09	0.341463
132	0.15493	0.0704225	0.0704225	0.112676	0.0704225	0.112676	0.0704225	0.15493	0.084507	0.0985915	_topic_01	0.15493
133	0.097561	0.182927	0.109756	0.0609756	0.097561	0.0609756	0.097561	0.097561	0.0731707	0.121951	_topic_02	0.182927
134	0.0595238	0.107143	0.0714286	0.0833333	0.0833333	0.130952	0.0833333	0.107143	0.0833333	0.190476	_topic_10	0.190476
135	0.227848	0.0759494	0.0759494	0.0632911	0.113924	0.0759494	0.0759494	0.0886076	0.0759494	0.126582	_topic_01	0.227848
136	0.159574	0.0744681	0.0638298	0.170213	0.0744681	0.0638298	0.0744681	0.0531915	0.0531915	0.212766	_topic_10	0.212766
137	0.0821918	0.164384	0.0821918	0.0684932	0.0821918	0.0958904	0.0821918	0.109589	0.150685	0.0821918	_topic_02	0.164384
138	0.0779221	0.0779221	0.103896	0.12987	0.0779221	0.0909091	0.0649351	0.155844	0.0649351	0.155844	_topic_08	0.155844
139	0.0746269	0.0746269	0.0895522	0.0895522	0.104478	0.104478	0.164179	0.119403	0.0895522	0.0895522	_topic_07	0.164179
140	0.0806452	0.129032	0.0967742	0.0967742	0.16129	0.0806452	0.0806452	0.0806452	0.0806452	0.112903	_topic_05	0.16129
141	0.0537634	0.0967742	0.0645161	0.0537634	0.0537634	0.419355	0.0537634	0.0645161	0.0645161	0.0752688	_topic_06	0.419355
142	0.0555556	0.0666667	0.0555556	0.0555556	0.0666667	0.455556	0.0666667	0.0555556	0.0666667	0.0555556	_topic_06	0.455556
143	0.147541	0.0819672	0.0983607	0.0819672	0.0983607	0.0983607	0.0819672	0.0819672	0.114754	0.114754	_topic_01	0.147541
144	0.0779221	0.0909091	0.0779221	0.0779221	0.0649351	0.0779221	0.0649351	0.0649351	0.0649351	0.337662	_topic_10	0.337662
145	0.0744681	0.0638298	0.0531915	0.0531915	0.0744681	0.0744681	0.414894	0.0744681	0.0531915	0.0638298	_topic_07	0.414894
146	0.205479	0.109589	0.0821918	0.0821918	0.109589	0.0821918	0.109589	0.0821918	0.0684932	0.0684932	_topic_01	0.205479
147	0.109589	0.123288	0.0821918	0.0684932	0.0821918	0.0821918	0.0684932	0.0684932	0.191781	0.123288	_topic_09	0.191781
148	0.121212	0.0757576	0.106061	0.0757576	0.0757576	0.136364	0.121212	0.106061	0.0909091	0.0909091	_topic_06	0.136364
149	0.102941	0.0882353	0.102941	0.161765	0.0735294	0.102941	0.0882353	0.132353	0.0735294	0.0735294	_topic_04	0.161765
150	0.0666667	0.12	0.08	0.08	0.0666667	0.0666667	0.08	0.08	0.106667	0.253333	_topic_10	0.253333
151	0.0641026	0.0641026	0.0641026	0.115385	0.0641026	0.0897436	0.0641026	0.0769231	0.294872	0.102564	_topic_09	0.294872
152	0.0657895	0.0921053	0.0921053	0.0789474	0.0921053	0.157895	0.0789474	0.0789474	0.171053	0.0921053	_topic_09	0.171053
153	0.123596	0.0898876	0.123596	0.0561798	0.146067	0.0674157	0.101124	0.11236	0.0786517	0.101124	_topic_05	0.146067
154	0.0714286	0.0714286	0.0952381	0.0833333	0.0595238	0.0595238	0.0595238	0.369048	0.0714286	0.0595238	_topic_08	0.369048
155	0.1	0.075	0.075	0.175	0.1	0.125	0.0875	0.125	0.075	0.0625	_topic_04	0.175
156	0.189873	0.0886076	0.0632911	0.0632911	0.0632911	0.126582	0.139241	0.101266	0.0759494	0.0886076	_topic_01	0.189873
157	0.0897436	0.0769231	0.0897436	0.0641026	0.0641026	0.294872	0.0897436	0.0897436	0.0769231	0.0641026	_topic_06	0.294872
158	0.122222	0.0555556	0.0888889	0.0666667	0.0777778	0.0666667	0.0666667	0.0555556	0.344444	0.0555556	_topic_09	0.344444
159	0.112676	0.084507	0.126761	0.084507	0.0985915	0.084507	0.0704225	0.0704225	0.0704225	0.197183	_topic_10	0.197183
160	0.0864198	0.209877	0.0617284	0.0987654	0.0740741	0.0864198	0.123457	0.0987654	0.0864198	0.0740741	_topic_02	0.209877
161	0.0638298	0.0638298	0.0531915	0.0744681	0.0638298	0.393617	0.0851064	0.0531915	0.0851064	0.0638298	_topic_06	0.393617
162	0.111111	0.0952381	0.111111	0.0952381	0.111111	0.0793651	0.111111	0.0793651	0.0793651	0.126984	_topic_10	0.126984
163	0.084507	0.0704225	0.0985915	0.0985915	0.0704225	0.197183	0.0985915	0.112676	0.084507	0.084507	_topic_06	0.197183
164	0.101695	0.101695	0.101695	0.0847458	0.101695	0.0847458	0.152542	0.0847458	0.101695	0.0847458	_topic_07	0.152542
165	0.0689655	0.126437	0.137931	0.103448	0.091954	0.091954	0.0804598	0.0804598	0.0574713	0.16092	_topic_10	0.16092
166	0.107527	0.0752688	0.150538	0.129032	0.0860215	0.0752688	0.0752688	0.11828	0.0967742	0.0860215	_topic_03	0.150538
167	0.0649351	0.0909091	0.12987	0.0649351	0.103896	0.0649351	0.0779221	0.272727	0.0649351	0.0649351	_topic_08	0.272727
168	0.0675676	0.0810811	0.0675676	0.121622	0.0810811	0.0810811	0.0810811	0.27027	0.0675676	0.0810811	_topic_08	0.27027
169	0.125	0.078125	0.109375	0.125	0.109375	0.09375	0.09375	0.09375	0.09375	0.078125	_topic_01	0.125
170	0.076087	0.0869565	0.0978261	0.0543478	0.0869565	0.347826	0.0652174	0.0652174	0.0652174	0.0543478	_topic_06	0.347826
171	0.202703	0.121622	0.0810811	0.0945946	0.0945946	0.0945946	0.0810811	0.0810811	0.0810811	0.0675676	_topic_01	0.202703
172	0.0789474	0.197368	0.0657895	0.118421	0.0921053	0.171053	0.0657895	0.0789474	0.0657895	0.0657895	_topic_02	0.197368
173	0.0686275	0.0784314	0.0490196	0.127451	0.0588235	0.303922	0.0686275	0.0686275	0.117647	0.0588235	_topic_06	0.303922
174	0.0705882	0.0705882	0.0941176	0.0823529	0.0705882	0.247059	0.0588235	0.0588235	0.188235	0.0588235	_topic_06	0.247059
175	0.0632911	0.0759494	0.0632911	0.0632911	0.101266	0.0886076	0.0632911	0.0632911	0.341772	0.0759494	_topic_09	0.341772
176	0.0581395	0.0813953	0.0813953	0.0930233	0.0813953	0.0813953	0.0697674	0.302326	0.0930233	0.0581395	_topic_08	0.302326
177	0.0779221	0.103896	0.0649351	0.0649351	0.0909091	0.207792	0.0649351	0.103896	0.12987	0.0909091	_topic_06	0.207792
178	0.21519	0.0759494	0.139241	0.0759494	0.0886076	0.0886076	0.101266	0.0632911	0.0886076	0.0632911	_topic_01	0.21519
179	0.0581395	0.0697674	0.0697674	0.139535	0.0813953	0.0813953	0.0697674	0.0813953	0.290698	0.0581395	_topic_09	0.290698
180	0.0731707	0.0609756	0.0609756	0.0731707	0.0731707	0.146341	0.0731707	0.304878	0.0731707	0.0609756	_topic_08	0.304878
181	0.109091	0.0909091	0.109091	0.0909091	0.109091	0.0909091	0.109091	0.0909091	0.0909091	0.109091	_topic_01	0.109091
182	0.12987	0.103896	0.0909091	0.0649351	0.12987	0.0779221	0.0779221	0.116883	0.0649351	0.142857	_topic_10	0.142857
183	0.0897436	0.0769231	0.0641026	0.205128	0.0769231	0.141026	0.115385	0.0641026	0.0897436	0.0769231	_topic_04	0.205128
184	0.0754717	0.0660377	0.45283	0.0471698	0.0754717	0.0471698	0.0566038	0.0660377	0.0471698	0.0660377	_topic_03	0.45283
185	0.273973	0.0821918	0.0821918	0.0821918	0.0958904	0.0821918	0.0684932	0.0821918	0.0821918	0.0684932	_topic_01	0.273973
186	0.0555556	0.0555556	0.111111	0.0555556	0.0777778	0.366667	0.0777778	0.0777778	0.0555556	0.0666667	_topic_06	0.366667
187	0.0736842	0.0842105	0.0842105	0.0631579	0.0842105	0.0631579	0.0631579	0.378947	0.0526316	0.0526316	_topic_08	0.378947
188	0.0789474	0.0789474	0.0789474	0.0789474	0.0657895	0.263158	0.0789474	0.0789474	0.0921053	0.105263	_topic_06	0.263158
189	0.148649	0.121622	0.148649	0.0675676	0.0675676	0.121622	0.0945946	0.0675676	0.0810811	0.0810811	_topic_01	0.148649
190	0.1375	0.1	0.075	0.075	0.1125	0.1625	0.0625	0.1	0.1	0.075	_topic_06	0.1625
191	0.0769231	0.0641026	0.0641026	0.0641026	0.0641026	0.0641026	0.0641026	0.384615	0.0897436	0.0641026	_topic_08	0.384615
192	0.0625	0.0625	0.0520833	0.0625	0.0625	0.0625	0.0520833	0.427083	0.104167	0.0520833	_topic_08	0.427083
193	0.0689655	0.0574713	0.0689655	0.091954	0.0689655	0.0574713	0.0574713	0.103448	0.367816	0.0574713	_topic_09	0.367816
194	0.121212	0.0757576	0.106061	0.136364	0.121212	0.0757576	0.0757576	0.0757576	0.0757576	0.136364	_topic_04	0.136364
195	0.149254	0.0746269	0.0746269	0.164179	0.0746269	0.0895522	0.0746269	0.119403	0.0746269	0.104478	_topic_04	0.164179
196	0.176471	0.117647	0.102941	0.0735294	0.0735294	0.0735294	0.0882353	0.0882353	0.0882353	0.117647	_topic_01	0.176471
197	0.240964	0.0722892	0.108434	0.0963855	0.0963855	0.0843373	0.0722892	0.060241	0.0722892	0.0963855	_topic_01	0.240964
198	0.0972222	0.125	0.0833333	0.125	0.111111	0.0833333	0.0972222	0.111111	0.0833333	0.0833333	_topic_02	0.125
199	0.109375	0.109375	0.125	0.09375	0.078125	0.109375	0.078125	0.09375	0.125	0.078125	_topic_03	0.125
200	0.222222	0.0694444	0.0833333	0.0694444	0.0972222	0.0833333	0.0833333	0.0972222	0.0833333	0.111111	_topic_01	0.222222
201	0.0510204	0.142857	0.153061	0.0714286	0.0918367	0.0714286	0.0918367	0.142857	0.0714286	0.112245	_topic_03	0.153061
202	0.121622	0.0675676	0.121622	0.0945946	0.148649	0.0810811	0.0810811	0.0945946	0.0675676	0.121622	_topic_05	0.148649
203	0.0515464	0.278351	0.0721649	0.0515464	0.164948	0.0824742	0.0927835	0.103093	0.0515464	0.0515464	_topic_02	0.278351
204	0.0843373	0.0722892	0.060241	0.0843373	0.373494	0.060241	0.060241	0.0722892	0.0722892	0.060241	_topic_05	0.373494
205	0.0877193	0.0877193	0.0877193	0.0877193	0.0877193	0.0877193	0.105263	0.105263	0.0877193	0.175439	_topic_10	0.175439
206	0.195122	0.0853659	0.0609756	0.0731707	0.0609756	0.0609756	0.0609756	0.097561	0.0731707	0.231707	_topic_10	0.231707
207	0.0612245	0.438776	0.0714286	0.0612245	0.0510204	0.0714286	0.0714286	0.0612245	0.0510204	0.0612245	_topic_02	0.438776
208	0.0851064	0.0851064	0.0531915	0.0531915	0.0744681	0.265957	0.0638298	0.117021	0.12766	0.0744681	_topic_06	0.265957
209	0.107692	0.0769231	0.107692	0.107692	0.153846	0.0923077	0.0923077	0.0923077	0.0923077	0.0769231	_topic_05	0.153846
210	0.116883	0.103896	0.0649351	0.0909091	0.0909091	0.0649351	0.0909091	0.0779221	0.116883	0.181818	_topic_10	0.181818
211	0.0987654	0.0617284	0.111111	0.0987654	0.135802	0.0987654	0.111111	0.0987654	0.0740741	0.111111	_topic_05	0.135802
212	0.15873	0.0793651	0.0793651	0.0793651	0.0793651	0.0952381	0.111111	0.142857	0.0952381	0.0793651	_topic_01	0.15873
213	0.183099	0.084507	0.112676	0.0985915	0.0704225	0.112676	0.0704225	0.0985915	0.0704225	0.0985915	_topic_01	0.183099
214	0.445545	0.0594059	0.0594059	0.0693069	0.0594059	0.0594059	0.0495049	0.0594059	0.0495049	0.0891089	_topic_01	0.445545
215	0.0961538	0.0961538	0.115385	0.0961538	0.0961538	0.0961538	0.0961538	0.115385	0.0961538	0.0961538	_topic_03	0.115385
216	0.130435	0.0869565	0.152174	0.0869565	0.152174	0.0543478	0.119565	0.0652174	0.0543478	0.0978261	_topic_03	0.152174
217	0.0581395	0.0813953	0.0581395	0.104651	0.0581395	0.116279	0.0581395	0.0581395	0.337209	0.0697674	_topic_09	0.337209
218	0.298851	0.0689655	0.0804598	0.103448	0.103448	0.0689655	0.0804598	0.0689655	0.0689655	0.0574713	_topic_01	0.298851
219	0.246575	0.0958904	0.109589	0.0958904	0.0821918	0.0821918	0.0684932	0.0684932	0.0821918	0.0684932	_topic_01	0.246575
220	0.047619	0.0571429	0.0571429	0.047619	0.0571429	0.466667	0.0952381	0.0666667	0.0571429	0.047619	_topic_06	0.466667
221	0.1	0.0833333	0.1	0.1	0.0833333	0.1	0.0833333	0.0833333	0.0833333	0.183333	_topic_10	0.183333
222	0.15493	0.084507	0.126761	0.084507	0.126761	0.0985915	0.0704225	0.0985915	0.0704225	0.084507	_topic_01	0.15493
223	0.0724638	0.15942	0.101449	0.101449	0.0724638	0.0724638	0.144928	0.115942	0.0724638	0.0869565	_topic_02	0.15942
224	0.0638298	0.117021	0.159574	0.0638298	0.0531915	0.0851064	0.244681	0.0957447	0.0638298	0.0531915	_topic_07	0.244681
225	0.0625	0.177083	0.0520833	0.09375	0.0625	0.3125	0.0520833	0.0625	0.0625	0.0625	_topic_06	0.3125
226	0.0961538	0.0961538	0.0961538	0.0961538	0.0961538	0.0961538	0.0961538	0.0961538	0.115385	0.115385	_topic_09	0.115385
227	0.216216	0.0675676	0.162162	0.0945946	0.0810811	0.0675676	0.0675676	0.0945946	0.0810811	0.0675676	_topic_01	0.216216
228	0.0769231	0.128205	0.0641026	0.0769231	0.0641026	0.166667	0.0897436	0.0897436	0.153846	0.0897436	_topic_06	0.166667
229	0.0483871	0.0403226	0.0483871	0.0483871	0.0483871	0.516129	0.0725806	0.0564516	0.0403226	0.0806452	_topic_06	0.516129
230	0.060241	0.0963855	0.0722892	0.060241	0.060241	0.349398	0.0722892	0.0843373	0.0722892	0.0722892	_topic_06	0.349398
231	0.0594059	0.0594059	0.287129	0.0594059	0.0594059	0.0495049	0.257426	0.0594059	0.0594059	0.0495049	_topic_03	0.287129
232	0.0980392	0.0522876	0.0457516	0.0784314	0.0784314	0.0457516	0.0326797	0.0718954	0.392157	0.104575	_topic_09	0.392157
233	0.0451128	0.496241	0.0902256	0.0601504	0.0676692	0.0451128	0.0526316	0.037594	0.0526316	0.0526316	_topic_02	0.496241
234	0.0601504	0.0526316	0.578947	0.037594	0.0526316	0.037594	0.0451128	0.0451128	0.037594	0.0526316	_topic_03	0.578947
235	0.149254	0.0895522	0.119403	0.0746269	0.119403	0.0895522	0.104478	0.0895522	0.0746269	0.0895522	_topic_01	0.149254
236	0.140351	0.0877193	0.0877193	0.0877193	0.105263	0.0877193	0.105263	0.0877193	0.105263	0.105263	_topic_01	0.140351
237	0.115385	0.0897436	0.0641026	0.0769231	0.230769	0.0641026	0.102564	0.0769231	0.0641026	0.115385	_topic_05	0.230769
238	0.0735294	0.0735294	0.0882353	0.0735294	0.220588	0.0735294	0.117647	0.102941	0.0882353	0.0882353	_topic_05	0.220588
239	0.0983607	0.114754	0.0819672	0.0983607	0.0983607	0.0983607	0.0819672	0.0819672	0.0819672	0.163934	_topic_10	0.163934
240	0.122807	0.0877193	0.0877193	0.0877193	0.105263	0.0877193	0.0877193	0.0877193	0.0877193	0.157895	_topic_10	0.157895
241	0.0819672	0.0819672	0.131148	0.0983607	0.0983607	0.0819672	0.0819672	0.114754	0.0819672	0.147541	_topic_10	0.147541
242	0.0714286	0.1	0.1	0.0857143	0.185714	0.0857143	0.0714286	0.0714286	0.0857143	0.142857	_topic_05	0.185714
243	0.078125	0.15625	0.109375	0.078125	0.09375	0.109375	0.078125	0.09375	0.078125	0.125	_topic_02	0.15625
244	0.0833333	0.0972222	0.305556	0.0694444	0.0833333	0.0694444	0.0694444	0.0833333	0.0694444	0.0694444	_topic_03	0.305556
245	0.0983607	0.0819672	0.0983607	0.114754	0.0983607	0.114754	0.0819672	0.0983607	0.0819672	0.131148	_topic_10	0.131148
246	0.09375	0.078125	0.109375	0.078125	0.15625	0.125	0.078125	0.09375	0.09375	0.09375	_topic_05	0.15625
247	0.151515	0.121212	0.0909091	0.106061	0.106061	0.0757576	0.0757576	0.0909091	0.0757576	0.106061	_topic_01	0.151515
248	0.126984	0.0952381	0.0793651	0.0793651	0.0793651	0.0952381	0.0952381	0.0793651	0.0793651	0.190476	_topic_10	0.190476
249	0.0833333	0.0833333	0.0972222	0.0972222	0.194444	0.0833333	0.125	0.0972222	0.0694444	0.0694444	_topic_05	0.194444
250	0.15625	0.078125	0.078125	0.078125	0.203125	0.078125	0.078125	0.078125	0.09375	0.078125	_topic_05	0.203125
251	0.0769231	0.107692	0.2	0.0769231	0.107692	0.0769231	0.0769231	0.107692	0.0923077	0.0769231	_topic_03	0.2
252	0.107692	0.107692	0.0923077	0.0923077	0.0769231	0.138462	0.123077	0.0769231	0.0769231	0.107692	_topic_06	0.138462
253	0.105263	0.0877193	0.175439	0.0877193	0.0877193	0.0877193	0.105263	0.0877193	0.0877193	0.0877193	_topic_03	0.175439
254	0.101266	0.0886076	0.151899	0.0759494	0.0632911	0.0759494	0.113924	0.0632911	0.0632911	0.202532	_topic_10	0.202532
255	0.145161	0.0967742	0.0967742	0.0967742	0.112903	0.0806452	0.0967742	0.0967742	0.0967742	0.0806452	_topic_01	0.145161
256	0.264706	0.0882353	0.0735294	0.0735294	0.0735294	0.0882353	0.0882353	0.0735294	0.0735294	0.102941	_topic_01	0.264706
257	0.0595238	0.0595238	0.333333	0.0714286	0.0595238	0.0833333	0.0595238	0.130952	0.0714286	0.0714286	_topic_03	0.333333
258	0.0819672	0.0983607	0.0983607	0.0819672	0.147541	0.0819672	0.0819672	0.0819672	0.131148	0.114754	_topic_05	0.147541
259	0.0985915	0.0704225	0.140845	0.084507	0.15493	0.084507	0.0985915	0.0704225	0.0985915	0.0985915	_topic_05	0.15493
260	0.0847458	0.101695	0.0847458	0.101695	0.0847458	0.101695	0.118644	0.0847458	0.0847458	0.152542	_topic_10	0.152542
261	0.0757576	0.166667	0.0909091	0.0757576	0.0909091	0.0757576	0.106061	0.136364	0.0757576	0.106061	_topic_02	0.166667
262	0.101124	0.0786517	0.269663	0.0674157	0.0674157	0.0561798	0.0674157	0.11236	0.101124	0.0786517	_topic_03	0.269663
263	0.0505051	0.0707071	0.0606061	0.0606061	0.424242	0.0505051	0.0505051	0.0707071	0.0505051	0.111111	_topic_05	0.424242
264	0.0720721	0.0810811	0.0990991	0.216216	0.171171	0.045045	0.045045	0.117117	0.0630631	0.0900901	_topic_04	0.216216
265	0.0895522	0.0746269	0.19403	0.104478	0.0895522	0.0746269	0.149254	0.0746269	0.0746269	0.0746269	_topic_03	0.19403
266	0.15942	0.0724638	0.130435	0.101449	0.0724638	0.0869565	0.0869565	0.101449	0.0869565	0.101449	_topic_01	0.15942
267	0.0757576	0.0909091	0.121212	0.0909091	0.181818	0.0909091	0.0757576	0.0909091	0.0757576	0.106061	_topic_05	0.181818
268	0.130435	0.0869565	0.144928	0.0724638	0.0724638	0.130435	0.0869565	0.115942	0.0724638	0.0869565	_topic_03	0.144928
269	0.075	0.075	0.1	0.075	0.0625	0.075	0.275	0.0625	0.1	0.1	_topic_07	0.275
270	0.0806452	0.0806452	0.129032	0.0806452	0.0967742	0.0967742	0.129032	0.0967742	0.129032	0.0806452	_topic_03	0.129032
271	0.0895522	0.104478	0.149254	0.0746269	0.119403	0.0895522	0.119403	0.0746269	0.0746269	0.104478	_topic_03	0.149254
272	0.115942	0.101449	0.130435	0.115942	0.0869565	0.0869565	0.115942	0.101449	0.0724638	0.0724638	_topic_03	0.130435
273	0.114754	0.114754	0.0819672	0.114754	0.0819672	0.0819672	0.131148	0.0983607	0.0983607	0.0819672	_topic_07	0.131148
274	0.0897436	0.0769231	0.115385	0.141026	0.102564	0.0769231	0.0641026	0.179487	0.0769231	0.0769231	_topic_08	0.179487
275	0.0877193	0.122807	0.0877193	0.0877193	0.122807	0.0877193	0.0877193	0.105263	0.0877193	0.122807	_topic_02	0.122807
276	0.103896	0.207792	0.103896	0.116883	0.0779221	0.0649351	0.0909091	0.0779221	0.0909091	0.0649351	_topic_02	0.207792
277	0.101695	0.118644	0.0847458	0.0847458	0.101695	0.101695	0.101695	0.101695	0.0847458	0.118644	_topic_02	0.118644
278	0.0945946	0.0675676	0.108108	0.135135	0.0675676	0.0810811	0.216216	0.0675676	0.0945946	0.0675676	_topic_07	0.216216
279	0.084507	0.0985915	0.0704225	0.0704225	0.0704225	0.084507	0.0704225	0.084507	0.295775	0.0704225	_topic_09	0.295775
280	0.125	0.0625	0.075	0.075	0.2125	0.0875	0.0625	0.0625	0.075	0.1625	_topic_05	0.2125
281	0.109091	0.0909091	0.0909091	0.109091	0.109091	0.0909091	0.0909091	0.109091	0.0909091	0.109091	_topic_01	0.109091
282	0.0882353	0.0882353	0.161765	0.0882353	0.0735294	0.102941	0.147059	0.102941	0.0735294	0.0735294	_topic_03	0.161765
283	0.0769231	0.0923077	0.0923077	0.107692	0.215385	0.0769231	0.0769231	0.0769231	0.0769231	0.107692	_topic_05	0.215385
284	0.134328	0.0895522	0.104478	0.0746269	0.134328	0.0895522	0.0895522	0.0746269	0.0746269	0.134328	_topic_01	0.134328
285	0.109589	0.0958904	0.123288	0.0958904	0.0684932	0.150685	0.109589	0.0684932	0.0684932	0.109589	_topic_06	0.150685
286	0.128571	0.0857143	0.1	0.157143	0.0714286	0.0714286	0.0857143	0.114286	0.0714286	0.114286	_topic_04	0.157143
287	0.0888889	0.0666667	0.355556	0.0888889	0.0777778	0.0555556	0.0666667	0.0777778	0.0666667	0.0555556	_topic_03	0.355556
288	0.114754	0.0819672	0.131148	0.114754	0.114754	0.0819672	0.0819672	0.0819672	0.0819672	0.114754	_topic_03	0.131148
289	0.084507	0.084507	0.084507	0.0704225	0.225352	0.0985915	0.112676	0.0704225	0.0704225	0.0985915	_topic_05	0.225352
290	0.133333	0.0833333	0.1	0.116667	0.0833333	0.0833333	0.133333	0.0833333	0.1	0.0833333	_topic_01	0.133333
291	0.0923077	0.0769231	0.0769231	0.230769	0.0923077	0.0769231	0.0769231	0.0923077	0.0923077	0.0923077	_topic_04	0.230769
292	0.112676	0.084507	0.15493	0.0985915	0.0704225	0.0704225	0.084507	0.0985915	0.0985915	0.126761	_topic_03	0.15493
293	0.101449	0.0724638	0.0724638	0.115942	0.0724638	0.173913	0.0724638	0.130435	0.101449	0.0869565	_topic_06	0.173913
294	0.101449	0.0869565	0.144928	0.130435	0.0869565	0.0869565	0.0869565	0.101449	0.101449	0.0724638	_topic_03	0.144928
295	0.0813953	0.0813953	0.0813953	0.0697674	0.0581395	0.0697674	0.383721	0.0581395	0.0581395	0.0581395	_topic_07	0.383721
296	0.0945946	0.0675676	0.0945946	0.0810811	0.175676	0.0810811	0.0675676	0.0945946	0.0675676	0.175676	_topic_05	0.175676
297	0.0704225	0.0985915	0.239437	0.0704225	0.084507	0.0704225	0.084507	0.126761	0.084507	0.0704225	_topic_03	0.239437
298	0.0857143	0.0714286	0.142857	0.1	0.0714286	0.114286	0.157143	0.0857143	0.1	0.0714286	_topic_07	0.157143
299	0.109091	0.0909091	0.0909091	0.0909091	0.0909091	0.0909091	0.127273	0.109091	0.0909091	0.109091	_topic_07	0.127273
300	0.109375	0.078125	0.078125	0.109375	0.09375	0.109375	0.078125	0.09375	0.078125	0.171875	_topic_10	0.171875
301	0.217391	0.0869565	0.0724638	0.0724638	0.0869565	0.0724638	0.0724638	0.101449	0.0724638	0.144928	_topic_01	0.217391
302	0.0923077	0.0769231	0.0923077	0.138462	0.123077	0.0923077	0.0923077	0.0769231	0.0769231	0.138462	_topic_04	0.138462
303	0.12069	0.0862069	0.103448	0.103448	0.103448	0.103448	0.0862069	0.0862069	0.0862069	0.12069	_topic_01	0.12069
304	0.0724638	0.0724638	0.0724638	0.101449	0.0869565	0.188406	0.101449	0.101449	0.101449	0.101449	_topic_06	0.188406
305	0.0847458	0.0847458	0.0847458	0.118644	0.118644	0.101695	0.101695	0.0847458	0.118644	0.101695	_topic_04	0.118644
306	0.0877193	0.105263	0.0877193	0.105263	0.105263	0.105263	0.105263	0.122807	0.0877193	0.0877193	_topic_08	0.122807
307	0.228571	0.0714286	0.0714286	0.171429	0.0714286	0.0714286	0.0714286	0.1	0.0714286	0.0714286	_topic_01	0.228571
308	0.109091	0.109091	0.109091	0.0909091	0.109091	0.0909091	0.0909091	0.109091	0.0909091	0.0909091	_topic_01	0.109091
309	0.084507	0.0985915	0.0985915	0.15493	0.0985915	0.0704225	0.084507	0.0985915	0.0704225	0.140845	_topic_04	0.15493
310	0.103448	0.103448	0.103448	0.0862069	0.0862069	0.103448	0.103448	0.0862069	0.0862069	0.137931	_topic_10	0.137931
311	0.135135	0.0675676	0.0945946	0.0675676	0.189189	0.0675676	0.0810811	0.0945946	0.0675676	0.135135	_topic_05	0.189189
312	0.0895522	0.104478	0.0746269	0.0895522	0.19403	0.0746269	0.0895522	0.0895522	0.0746269	0.119403	_topic_05	0.19403
313	0.0943396	0.113208	0.0943396	0.0943396	0.0943396	0.0943396	0.0943396	0.113208	0.0943396	0.113208	_topic_02	0.113208
314	0.0967742	0.0806452	0.0806452	0.129032	0.0806452	0.0806452	0.145161	0.112903	0.0967742	0.0967742	_topic_07	0.145161
315	0.0869565	0.173913	0.101449	0.115942	0.101449	0.0869565	0.0869565	0.0869565	0.0724638	0.0869565	_topic_02	0.173913
316	0.1	0.0833333	0.1	0.1	0.116667	0.0833333	0.1	0.116667	0.0833333	0.116667	_topic_05	0.116667
317	0.0793651	0.0952381	0.111111	0.0952381	0.0793651	0.0793651	0.0793651	0.0952381	0.0952381	0.190476	_topic_10	0.190476
318	0.253165	0.0632911	0.0886076	0.0759494	0.101266	0.113924	0.113924	0.0632911	0.0632911	0.0632911	_topic_01	0.253165
319	0.0967742	0.129032	0.112903	0.0967742	0.0806452	0.112903	0.0967742	0.112903	0.0806452	0.0806452	_topic_02	0.129032
320	0.0943396	0.0943396	0.0943396	0.113208	0.0943396	0.0943396	0.0943396	0.113208	0.0943396	0.113208	_topic_04	0.113208
321	0.107143	0.0892857	0.0892857	0.107143	0.0892857	0.107143	0.0892857	0.0892857	0.125	0.107143	_topic_09	0.125
322	0.0961538	0.0961538	0.0961538	0.0961538	0.0961538	0.0961538	0.0961538	0.0961538	0.0961538	0.134615	_topic_10	0.134615
323	0.1	0.0833333	0.116667	0.0833333	0.116667	0.1	0.0833333	0.1	0.116667	0.1	_topic_03	0.116667
324	0.169014	0.084507	0.084507	0.126761	0.112676	0.0704225	0.0985915	0.0985915	0.084507	0.0704225	_topic_01	0.169014
325	0.0877193	0.0877193	0.0877193	0.0877193	0.122807	0.105263	0.0877193	0.122807	0.105263	0.105263	_topic_05	0.122807
326	0.0877193	0.105263	0.140351	0.0877193	0.122807	0.0877193	0.0877193	0.0877193	0.105263	0.0877193	_topic_03	0.140351
327	0.115385	0.0961538	0.115385	0.0961538	0.0961538	0.0961538	0.0961538	0.0961538	0.0961538	0.0961538	_topic_01	0.115385
328	0.0967742	0.0967742	0.0967742	0.0967742	0.112903	0.0806452	0.0806452	0.0806452	0.0806452	0.177419	_topic_10	0.177419
329	0.109091	0.0909091	0.0909091	0.109091	0.0909091	0.0909091	0.127273	0.0909091	0.0909091	0.109091	_topic_07	0.127273
330	0.0923077	0.123077	0.153846	0.0923077	0.0923077	0.0923077	0.123077	0.0769231	0.0769231	0.0769231	_topic_03	0.153846
331	0.111111	0.0925926	0.0925926	0.111111	0.0925926	0.111111	0.0925926	0.0925926	0.0925926	0.111111	_topic_01	0.111111
332	0.107692	0.0769231	0.0923077	0.0769231	0.107692	0.107692	0.107692	0.0769231	0.0769231	0.169231	_topic_10	0.169231
333	0.0909091	0.0757576	0.0757576	0.0757576	0.136364	0.0757576	0.0757576	0.0909091	0.0909091	0.212121	_topic_10	0.212121
334	0.0806452	0.0967742	0.129032	0.0967742	0.129032	0.0967742	0.0967742	0.112903	0.0806452	0.0806452	_topic_03	0.129032
335	0.1	0.0833333	0.116667	0.133333	0.1	0.0833333	0.0833333	0.1	0.1	0.1	_topic_04	0.133333
336											#N/A	0
337	0.0853659	0.121951	0.0609756	0.0609756	0.0731707	0.0731707	0.0609756	0.121951	0.0731707	0.268293	_topic_10	0.268293
338	0.111111	0.0925926	0.0925926	0.0925926	0.0925926	0.0925926	0.12963	0.0925926	0.111111	0.0925926	_topic_07	0.12963
339	0.1	0.0833333	0.0833333	0.133333	0.1	0.0833333	0.0833333	0.1	0.0833333	0.15	_topic_10	0.15
340	0.114754	0.0819672	0.0819672	0.0983607	0.0983607	0.0983607	0.0819672	0.0983607	0.0819672	0.163934	_topic_10	0.163934
341	0.0543478	0.358696	0.0652174	0.130435	0.0652174	0.0543478	0.0652174	0.0869565	0.0543478	0.0652174	_topic_02	0.358696
342	0.0923077	0.169231	0.0923077	0.0923077	0.107692	0.0923077	0.107692	0.0923077	0.0769231	0.0769231	_topic_02	0.169231
343	0.122807	0.105263	0.0877193	0.0877193	0.122807	0.0877193	0.0877193	0.0877193	0.122807	0.0877193	_topic_01	0.122807
344	0.0943396	0.0943396	0.113208	0.0943396	0.113208	0.113208	0.0943396	0.0943396	0.0943396	0.0943396	_topic_03	0.113208
345	0.101695	0.101695	0.0847458	0.0847458	0.101695	0.0847458	0.101695	0.101695	0.0847458	0.152542	_topic_10	0.152542
346	0.102941	0.132353	0.0735294	0.0882353	0.132353	0.0882353	0.0735294	0.0882353	0.0882353	0.132353	_topic_02	0.132353
347	0.102941	0.0735294	0.0735294	0.147059	0.0882353	0.132353	0.0735294	0.102941	0.0735294	0.132353	_topic_04	0.147059
348	0.122807	0.0877193	0.122807	0.0877193	0.105263	0.105263	0.0877193	0.0877193	0.105263	0.0877193	_topic_01	0.122807
349	0.0810811	0.175676	0.108108	0.0675676	0.162162	0.0675676	0.0945946	0.0810811	0.0810811	0.0810811	_topic_02	0.175676
350	0.0641026	0.0641026	0.217949	0.0769231	0.192308	0.0641026	0.0641026	0.0769231	0.0641026	0.115385	_topic_03	0.217949
351	0.151515	0.0909091	0.121212	0.0909091	0.0909091	0.0757576	0.106061	0.106061	0.0757576	0.0909091	_topic_01	0.151515
352	0.342105	0.105263	0.0789474	0.0657895	0.0657895	0.0789474	0.0657895	0.0657895	0.0657895	0.0657895	_topic_01	0.342105
353	0.0694444	0.0694444	0.0833333	0.0833333	0.0972222	0.111111	0.0694444	0.0833333	0.0833333	0.25	_topic_10	0.25
354	0.08	0.16	0.146667	0.0933333	0.08	0.08	0.08	0.133333	0.0666667	0.08	_topic_02	0.16
355	0.103448	0.103448	0.103448	0.103448	0.0862069	0.0862069	0.0862069	0.0862069	0.103448	0.137931	_topic_10	0.137931
356	0.0862069	0.12069	0.0862069	0.103448	0.12069	0.0862069	0.103448	0.0862069	0.103448	0.103448	_topic_02	0.12069
357	0.0943396	0.0943396	0.0943396	0.0943396	0.113208	0.0943396	0.0943396	0.113208	0.0943396	0.113208	_topic_05	0.113208
358	0.0632911	0.0759494	0.0759494	0.0886076	0.240506	0.126582	0.0886076	0.0632911	0.0759494	0.101266	_topic_05	0.240506
359	0.0779221	0.0779221	0.0909091	0.0779221	0.116883	0.12987	0.0909091	0.142857	0.0909091	0.103896	_topic_08	0.142857
360	0.228571	0.0714286	0.0714286	0.0714286	0.0857143	0.0714286	0.114286	0.0857143	0.0714286	0.128571	_topic_01	0.228571
361	0.119403	0.0895522	0.0895522	0.0746269	0.119403	0.0895522	0.119403	0.0746269	0.0895522	0.134328	_topic_10	0.134328
362	0.109091	0.0909091	0.109091	0.0909091	0.109091	0.0909091	0.109091	0.109091	0.0909091	0.0909091	_topic_01	0.109091
363	0.0857143	0.142857	0.157143	0.0857143	0.0857143	0.0857143	0.142857	0.0714286	0.0714286	0.0714286	_topic_03	0.157143
364	0.0806452	0.112903	0.0967742	0.0806452	0.0967742	0.0806452	0.112903	0.129032	0.0806452	0.129032	_topic_08	0.129032
365	0.119403	0.0746269	0.164179	0.0746269	0.104478	0.0746269	0.0746269	0.119403	0.0746269	0.119403	_topic_03	0.164179
366	0.0779221	0.0909091	0.0779221	0.0649351	0.12987	0.0779221	0.0649351	0.0909091	0.0779221	0.246753	_topic_10	0.246753
367	0.126984	0.0952381	0.0793651	0.0793651	0.174603	0.0793651	0.0793651	0.0952381	0.0793651	0.111111	_topic_05	0.174603
368	0.122807	0.0877193	0.0877193	0.140351	0.0877193	0.105263	0.105263	0.0877193	0.0877193	0.0877193	_topic_04	0.140351
369	0.0769231	0.269231	0.0769231	0.0769231	0.0641026	0.0897436	0.0641026	0.102564	0.0897436	0.0897436	_topic_02	0.269231
370	0.0925926	0.0925926	0.111111	0.111111	0.111111	0.0925926	0.111111	0.0925926	0.0925926	0.0925926	_topic_03	0.111111
371	0.111111	0.0694444	0.166667	0.111111	0.138889	0.0694444	0.0972222	0.0833333	0.0833333	0.0694444	_topic_03	0.166667
372	0.151163	0.0581395	0.186047	0.0697674	0.0813953	0.0581395	0.0581395	0.127907	0.116279	0.0930233	_topic_03	0.186047
373	0.0882353	0.0882353	0.0735294	0.147059	0.0882353	0.147059	0.0882353	0.0735294	0.117647	0.0882353	_topic_04	0.147059
374	0.0895522	0.104478	0.0746269	0.0746269	0.0895522	0.104478	0.164179	0.0746269	0.0746269	0.149254	_topic_07	0.164179
375	0.0857143	0.0857143	0.128571	0.1	0.0714286	0.185714	0.0857143	0.1	0.0714286	0.0857143	_topic_06	0.185714
376	0.0779221	0.0649351	0.0649351	0.0779221	0.168831	0.0779221	0.116883	0.142857	0.103896	0.103896	_topic_05	0.168831
377	0.0681818	0.113636	0.0681818	0.0681818	0.363636	0.0568182	0.0568182	0.0568182	0.0568182	0.0909091	_topic_05	0.363636
378	0.0675676	0.0675676	0.108108	0.0810811	0.189189	0.0675676	0.0945946	0.108108	0.0810811	0.135135	_topic_05	0.189189
379	0.116883	0.0649351	0.12987	0.0909091	0.103896	0.0909091	0.0779221	0.0649351	0.0779221	0.181818	_topic_10	0.181818
380	0.127273	0.109091	0.0909091	0.0909091	0.109091	0.0909091	0.109091	0.0909091	0.0909091	0.0909091	_topic_01	0.127273
381	0.0735294	0.132353	0.102941	0.0882353	0.147059	0.117647	0.0735294	0.0882353	0.0735294	0.102941	_topic_05	0.147059
382	0.107692	0.215385	0.0769231	0.0769231	0.107692	0.0769231	0.0769231	0.0923077	0.0769231	0.0923077	_topic_02	0.215385
383	0.0675676	0.0945946	0.0810811	0.175676	0.108108	0.121622	0.0675676	0.121622	0.0810811	0.0810811	_topic_04	0.175676
384	0.0877193	0.0877193	0.0877193	0.0877193	0.105263	0.0877193	0.0877193	0.140351	0.0877193	0.140351	_topic_08	0.140351
385											#N/A	0
386	0.202899	0.0724638	0.101449	0.0724638	0.101449	0.0869565	0.101449	0.101449	0.0724638	0.0869565	_topic_01	0.202899
387	0.135417	0.0520833	0.0625	0.0625	0.239583	0.135417	0.09375	0.104167	0.0625	0.0520833	_topic_05	0.239583
388	0.130435	0.0869565	0.0869565	0.0869565	0.101449	0.0724638	0.0869565	0.101449	0.115942	0.130435	_topic_01	0.130435
389	0.0847458	0.20339	0.0847458	0.0847458	0.0847458	0.0847458	0.0847458	0.0847458	0.0847458	0.118644	_topic_02	0.20339
390	0.114754	0.0819672	0.147541	0.0819672	0.0983607	0.0819672	0.114754	0.0819672	0.0819672	0.114754	_topic_03	0.147541
391	0.297297	0.0810811	0.108108	0.0675676	0.0945946	0.0810811	0.0675676	0.0675676	0.0675676	0.0675676	_topic_01	0.297297
392	0.111111	0.138889	0.125	0.138889	0.0972222	0.0694444	0.0694444	0.111111	0.0694444	0.0694444	_topic_02	0.138889
393	0.1	0.116667	0.133333	0.1	0.0833333	0.116667	0.0833333	0.0833333	0.0833333	0.1	_topic_03	0.133333
394	0.0892857	0.0892857	0.107143	0.107143	0.0892857	0.107143	0.107143	0.0892857	0.107143	0.107143	_topic_03	0.107143
395	0.0789474	0.0921053	0.0921053	0.0921053	0.0657895	0.0921053	0.0789474	0.0921053	0.0657895	0.25	_topic_10	0.25
396	0.103448	0.091954	0.0804598	0.241379	0.103448	0.0574713	0.0574713	0.0689655	0.0804598	0.114943	_topic_04	0.241379
397	0.08	0.08	0.0666667	0.24	0.0666667	0.0666667	0.08	0.08	0.16	0.08	_topic_04	0.24
398	0.0724638	0.15942	0.0724638	0.15942	0.115942	0.0724638	0.0724638	0.0724638	0.101449	0.101449	_topic_02	0.15942
399	0.101449	0.101449	0.0869565	0.0869565	0.173913	0.0724638	0.0724638	0.101449	0.0724638	0.130435	_topic_05	0.173913
400	0.26087	0.0724638	0.0724638	0.0724638	0.0724638	0.0869565	0.0869565	0.0724638	0.115942	0.0869565	_topic_01	0.26087
401	0.0657895	0.0789474	0.0657895	0.0657895	0.0789474	0.0657895	0.0657895	0.328947	0.118421	0.0657895	_topic_08	0.328947
402	0.0909091	0.0909091	0.0909091	0.127273	0.0909091	0.109091	0.0909091	0.109091	0.0909091	0.109091	_topic_04	0.127273
403	0.0933333	0.0666667	0.16	0.12	0.0666667	0.08	0.0666667	0.0666667	0.146667	0.133333	_topic_03	0.16
404	0.183333	0.0833333	0.1	0.0833333	0.0833333	0.1	0.0833333	0.1	0.0833333	0.1	_topic_01	0.183333
405	0.231884	0.0869565	0.0724638	0.0724638	0.0724638	0.0869565	0.0724638	0.115942	0.0724638	0.115942	_topic_01	0.231884
406	0.0941176	0.0705882	0.152941	0.282353	0.0705882	0.0588235	0.0941176	0.0588235	0.0588235	0.0588235	_topic_04	0.282353
407	0.164179	0.0895522	0.0895522	0.104478	0.0895522	0.0895522	0.0895522	0.104478	0.0895522	0.0895522	_topic_01	0.164179
408	0.0952381	0.0793651	0.126984	0.0793651	0.111111	0.0793651	0.142857	0.0952381	0.111111	0.0793651	_topic_07	0.142857
409	0.116667	0.116667	0.116667	0.0833333	0.1	0.1	0.1	0.1	0.0833333	0.0833333	_topic_01	0.116667
410	0.0952381	0.0793651	0.0793651	0.0793651	0.126984	0.0952381	0.0952381	0.0952381	0.0793651	0.174603	_topic_10	0.174603
411	0.0909091	0.109091	0.109091	0.109091	0.0909091	0.109091	0.0909091	0.109091	0.0909091	0.0909091	_topic_02	0.109091
412	0.111111	0.0793651	0.111111	0.0793651	0.0793651	0.0793651	0.174603	0.111111	0.0952381	0.0793651	_topic_07	0.174603
413	0.0943396	0.0943396	0.0943396	0.0943396	0.113208	0.0943396	0.0943396	0.132075	0.0943396	0.0943396	_topic_08	0.132075
414	0.0967742	0.0806452	0.112903	0.0806452	0.112903	0.0967742	0.145161	0.0806452	0.112903	0.0806452	_topic_07	0.145161
415	0.0943396	0.0943396	0.0943396	0.113208	0.0943396	0.0943396	0.0943396	0.0943396	0.113208	0.113208	_topic_04	0.113208
416	0.101449	0.115942	0.188406	0.0724638	0.0869565	0.0724638	0.101449	0.101449	0.0869565	0.0724638	_topic_03	0.188406
417	0.0987654	0.0617284	0.0740741	0.0740741	0.123457	0.0617284	0.0740741	0.283951	0.0740741	0.0740741	_topic_08	0.283951
418	0.107143	0.154762	0.0833333	0.0595238	0.142857	0.0714286	0.0714286	0.0714286	0.0714286	0.166667	_topic_10	0.166667
419	0.078125	0.078125	0.109375	0.09375	0.09375	0.09375	0.125	0.09375	0.078125	0.15625	_topic_10	0.15625
420	0.0735294	0.102941	0.0735294	0.117647	0.117647	0.132353	0.0735294	0.0735294	0.161765	0.0735294	_topic_09	0.161765
421	0.0980392	0.0980392	0.0980392	0.0980392	0.0980392	0.0980392	0.117647	0.0980392	0.0980392	0.0980392	_topic_07	0.117647
422	0.0806452	0.0806452	0.0806452	0.0806452	0.112903	0.129032	0.0967742	0.0806452	0.112903	0.145161	_topic_10	0.145161
423	0.1125	0.075	0.125	0.0625	0.075	0.2125	0.0875	0.1	0.075	0.075	_topic_06	0.2125
424	0.0625	0.0446429	0.0803571	0.0446429	0.107143	0.0535714	0.0625	0.0625	0.0535714	0.428571	_topic_10	0.428571
425	0.0892857	0.0892857	0.107143	0.107143	0.0892857	0.0892857	0.125	0.107143	0.107143	0.0892857	_topic_07	0.125
426	0.138462	0.0769231	0.0923077	0.0923077	0.0769231	0.0769231	0.0923077	0.0923077	0.169231	0.0923077	_topic_09	0.169231
427	0.15942	0.0869565	0.115942	0.0724638	0.101449	0.0724638	0.101449	0.0869565	0.0724638	0.130435	_topic_01	0.15942
428	0.0735294	0.0882353	0.220588	0.0735294	0.117647	0.0882353	0.117647	0.0735294	0.0735294	0.0735294	_topic_03	0.220588
429	0.0632911	0.0632911	0.291139	0.0632911	0.101266	0.101266	0.0632911	0.0632911	0.0632911	0.126582	_topic_03	0.291139
430	0.0869565	0.173913	0.0724638	0.0724638	0.0724638	0.0869565	0.0869565	0.144928	0.0869565	0.115942	_topic_02	0.173913
431	0.1625	0.0875	0.1625	0.0875	0.075	0.0875	0.0875	0.0875	0.075	0.0875	_topic_01	0.1625
432	0.114754	0.147541	0.0819672	0.0819672	0.0819672	0.131148	0.0819672	0.0819672	0.0983607	0.0983607	_topic_02	0.147541
433	0.134021	0.113402	0.123711	0.185567	0.0927835	0.103093	0.0618557	0.0721649	0.0618557	0.0515464	_topic_04	0.185567
434	0.1	0.214286	0.0714286	0.0857143	0.0857143	0.0714286	0.114286	0.0714286	0.114286	0.0714286	_topic_02	0.214286
435	0.0735294	0.220588	0.117647	0.102941	0.102941	0.0735294	0.0735294	0.0735294	0.0882353	0.0735294	_topic_02	0.220588
436	0.138462	0.0923077	0.0923077	0.0923077	0.0769231	0.107692	0.0769231	0.123077	0.0769231	0.123077	_topic_01	0.138462
437	0.217391	0.15942	0.0869565	0.0724638	0.0724638	0.0869565	0.0724638	0.0724638	0.0724638	0.0869565	_topic_01	0.217391
438	0.119403	0.104478	0.104478	0.0895522	0.104478	0.0746269	0.134328	0.0746269	0.0746269	0.119403	_topic_07	0.134328
439	0.119403	0.0746269	0.104478	0.104478	0.104478	0.104478	0.0746269	0.0895522	0.0895522	0.134328	_topic_10	0.134328
440	0.0892857	0.0892857	0.107143	0.0892857	0.125	0.0892857	0.0892857	0.0892857	0.125	0.107143	_topic_05	0.125
441	0.0697674	0.209302	0.0930233	0.0581395	0.0930233	0.0697674	0.162791	0.0813953	0.0930233	0.0697674	_topic_02	0.209302
442	0.136986	0.109589	0.109589	0.0821918	0.0684932	0.0684932	0.164384	0.0958904	0.0821918	0.0821918	_topic_07	0.164384
443	0.0793651	0.0952381	0.0952381	0.0793651	0.0952381	0.0952381	0.0793651	0.0952381	0.111111	0.174603	_topic_10	0.174603
444	0.137931	0.103448	0.103448	0.103448	0.0862069	0.0862069	0.12069	0.0862069	0.0862069	0.0862069	_topic_01	0.137931
445	0.0813953	0.0581395	0.0930233	0.0581395	0.372093	0.0813953	0.0581395	0.0581395	0.0581395	0.0813953	_topic_05	0.372093
446	0.0927835	0.134021	0.278351	0.0515464	0.0515464	0.0618557	0.0927835	0.0824742	0.0824742	0.0721649	_topic_03	0.278351
447	0.084507	0.0985915	0.0704225	0.0985915	0.0704225	0.112676	0.084507	0.211268	0.084507	0.084507	_topic_08	0.211268
448	0.140351	0.0877193	0.0877193	0.0877193	0.105263	0.0877193	0.122807	0.0877193	0.105263	0.0877193	_topic_01	0.140351
449	0.0695652	0.0695652	0.434783	0.0608696	0.0521739	0.0521739	0.0695652	0.0608696	0.0608696	0.0695652	_topic_03	0.434783
450	0.0806452	0.0806452	0.0806452	0.193548	0.0806452	0.112903	0.112903	0.0806452	0.0806452	0.0967742	_topic_04	0.193548
451	0.0967742	0.0806452	0.0967742	0.0967742	0.0967742	0.112903	0.112903	0.0967742	0.0967742	0.112903	_topic_06	0.112903
452	0.0869565	0.0869565	0.115942	0.0724638	0.0724638	0.0724638	0.26087	0.0724638	0.0724638	0.0869565	_topic_07	0.26087
453	0.0779221	0.116883	0.0649351	0.0649351	0.103896	0.116883	0.0649351	0.0649351	0.168831	0.155844	_topic_09	0.168831
454	0.0769231	0.138462	0.0923077	0.107692	0.123077	0.0923077	0.0923077	0.0923077	0.0923077	0.0923077	_topic_02	0.138462
455	0.121951	0.134146	0.170732	0.121951	0.0609756	0.0609756	0.0853659	0.0853659	0.0609756	0.097561	_topic_03	0.170732
456	0.107692	0.0923077	0.0923077	0.0923077	0.107692	0.0769231	0.0769231	0.0923077	0.169231	0.0923077	_topic_09	0.169231
457	0.142857	0.0952381	0.190476	0.0595238	0.0595238	0.130952	0.0952381	0.0714286	0.0833333	0.0714286	_topic_03	0.190476
458	0.0923077	0.0923077	0.0769231	0.123077	0.0923077	0.0923077	0.123077	0.138462	0.0923077	0.0769231	_topic_08	0.138462
459	0.320988	0.0617284	0.0740741	0.0740741	0.0617284	0.0864198	0.0617284	0.123457	0.0617284	0.0740741	_topic_01	0.320988
460	0.0735294	0.0735294	0.0735294	0.0882353	0.205882	0.0882353	0.0882353	0.0882353	0.132353	0.0882353	_topic_05	0.205882
461	0.0869565	0.0724638	0.202899	0.0724638	0.115942	0.0724638	0.115942	0.0869565	0.0869565	0.0869565	_topic_03	0.202899
462	0.0877193	0.122807	0.122807	0.0877193	0.140351	0.0877193	0.0877193	0.0877193	0.0877193	0.0877193	_topic_05	0.140351
463	0.0735294	0.0735294	0.102941	0.132353	0.102941	0.102941	0.0882353	0.132353	0.0882353	0.102941	_topic_04	0.132353
464	0.0641026	0.0641026	0.0897436	0.0641026	0.0769231	0.115385	0.0641026	0.0641026	0.333333	0.0641026	_topic_09	0.333333
465	0.101695	0.118644	0.101695	0.118644	0.101695	0.0847458	0.101695	0.0847458	0.0847458	0.101695	_topic_02	0.118644
466	0.0714286	0.0714286	0.0857143	0.0714286	0.0714286	0.0714286	0.314286	0.1	0.0714286	0.0714286	_topic_07	0.314286
467	0.0909091	0.109091	0.109091	0.0909091	0.0909091	0.0909091	0.109091	0.109091	0.0909091	0.109091	_topic_02	0.109091
468	0.0923077	0.0923077	0.0769231	0.123077	0.138462	0.0769231	0.107692	0.138462	0.0769231	0.0769231	_topic_05	0.138462
469	0.0759494	0.0632911	0.0886076	0.0759494	0.0632911	0.126582	0.316456	0.0632911	0.0632911	0.0632911	_topic_07	0.316456
470	0.0961538	0.115385	0.0961538	0.115385	0.0961538	0.0961538	0.0961538	0.0961538	0.0961538	0.0961538	_topic_02	0.115385
471	0.125	0.0892857	0.125	0.0892857	0.107143	0.0892857	0.0892857	0.107143	0.0892857	0.0892857	_topic_01	0.125
472	0.091954	0.0804598	0.0804598	0.218391	0.0689655	0.0804598	0.0804598	0.137931	0.091954	0.0689655	_topic_04	0.218391
473	0.0793651	0.0793651	0.0793651	0.142857	0.15873	0.0952381	0.0952381	0.0793651	0.0793651	0.111111	_topic_05	0.15873
474	0.075	0.075	0.0625	0.0625	0.0625	0.0875	0.075	0.075	0.3375	0.0875	_topic_09	0.3375
475	0.0819672	0.131148	0.0983607	0.0983607	0.0983607	0.0819672	0.0819672	0.114754	0.0819672	0.131148	_topic_02	0.131148
476	0.0972222	0.0833333	0.208333	0.125	0.0694444	0.0972222	0.111111	0.0694444	0.0694444	0.0694444	_topic_03	0.208333
477	0.1	0.116667	0.0833333	0.0833333	0.1	0.1	0.166667	0.0833333	0.0833333	0.0833333	_topic_07	0.166667
478	0.0857143	0.142857	0.1	0.1	0.0714286	0.0857143	0.128571	0.128571	0.0857143	0.0714286	_topic_02	0.142857
479	0.152542	0.0847458	0.0847458	0.101695	0.0847458	0.0847458	0.101695	0.101695	0.0847458	0.118644	_topic_01	0.152542
480	0.108108	0.0945946	0.0810811	0.135135	0.0810811	0.148649	0.148649	0.0675676	0.0675676	0.0675676	_topic_06	0.148649
481	0.09375	0.078125	0.171875	0.09375	0.109375	0.078125	0.125	0.09375	0.078125	0.078125	_topic_03	0.171875
482	0.138889	0.0694444	0.0972222	0.0972222	0.0833333	0.0833333	0.111111	0.111111	0.125	0.0833333	_topic_01	0.138889
483	0.0722892	0.0722892	0.325301	0.060241	0.0722892	0.0963855	0.0722892	0.0722892	0.060241	0.0963855	_topic_03	0.325301
484	0.104478	0.0895522	0.0746269	0.0746269	0.134328	0.0895522	0.0895522	0.104478	0.0746269	0.164179	_topic_10	0.164179
485	0.1	0.0857143	0.114286	0.1	0.142857	0.0857143	0.0857143	0.1	0.0714286	0.114286	_topic_05	0.142857
486	0.0857143	0.171429	0.0714286	0.0714286	0.0857143	0.157143	0.0714286	0.0857143	0.128571	0.0714286	_topic_02	0.171429
487	0.0909091	0.0757576	0.121212	0.0909091	0.166667	0.0909091	0.0757576	0.106061	0.0909091	0.0909091	_topic_05	0.166667
488	0.114754	0.0983607	0.0983607	0.114754	0.114754	0.0819672	0.0819672	0.0819672	0.0819672	0.131148	_topic_10	0.131148
489	0.108108	0.0810811	0.0810811	0.121622	0.0675676	0.0810811	0.0945946	0.0675676	0.0945946	0.202703	_topic_10	0.202703
490	0.114754	0.0983607	0.0983607	0.0819672	0.163934	0.0819672	0.0819672	0.0983607	0.0819672	0.0983607	_topic_05	0.163934
491	0.0806452	0.0967742	0.0806452	0.129032	0.0967742	0.145161	0.112903	0.0806452	0.0967742	0.0806452	_topic_06	0.145161
492	0.47619	0.0666667	0.0952381	0.0571429	0.047619	0.047619	0.047619	0.0666667	0.047619	0.047619	_topic_01	0.47619
493	0.0909091	0.0909091	0.0909091	0.0909091	0.127273	0.0909091	0.0909091	0.0909091	0.127273	0.109091	_topic_05	0.127273
494	0.0779221	0.0649351	0.181818	0.0779221	0.0779221	0.0779221	0.246753	0.0649351	0.0649351	0.0649351	_topic_07	0.246753
495	0.103448	0.0862069	0.0862069	0.103448	0.0862069	0.0862069	0.0862069	0.103448	0.137931	0.12069	_topic_09	0.137931
496	0.0555556	0.0888889	0.0555556	0.155556	0.0666667	0.0777778	0.1	0.233333	0.111111	0.0555556	_topic_08	0.233333
497	0.0555556	0.177778	0.0777778	0.0777778	0.0888889	0.144444	0.177778	0.0666667	0.0777778	0.0555556	_topic_02	0.177778
498	0.0847458	0.118644	0.118644	0.101695	0.101695	0.0847458	0.118644	0.0847458	0.101695	0.0847458	_topic_02	0.118644
499	0.145455	0.109091	0.0909091	0.0909091	0.109091	0.0909091	0.0909091	0.0909091	0.0909091	0.0909091	_topic_01	0.145455
500	0.142857	0.0892857	0.107143	0.0892857	0.0892857	0.0892857	0.107143	0.107143	0.0892857	0.0892857	_topic_01	0.142857
501	0.0515464	0.0515464	0.0721649	0.0515464	0.0618557	0.0721649	0.0618557	0.0515464	0.463918	0.0618557	_topic_09	0.463918
502	0.0869565	0.115942	0.101449	0.0724638	0.173913	0.0724638	0.0724638	0.115942	0.0724638	0.115942	_topic_05	0.173913
503	0.102564	0.141026	0.115385	0.102564	0.0641026	0.0769231	0.102564	0.0769231	0.115385	0.102564	_topic_02	0.141026
504	0.09375	0.078125	0.078125	0.078125	0.109375	0.109375	0.109375	0.09375	0.15625	0.09375	_topic_09	0.15625
505	0.0923077	0.123077	0.123077	0.107692	0.138462	0.0769231	0.0769231	0.0923077	0.0769231	0.0923077	_topic_05	0.138462
506	0.103448	0.0862069	0.0862069	0.0862069	0.103448	0.0862069	0.0862069	0.0862069	0.103448	0.172414	_topic_10	0.172414
507	0.123288	0.0821918	0.150685	0.0958904	0.0684932	0.136986	0.0684932	0.0684932	0.123288	0.0821918	_topic_03	0.150685
508	0.0862069	0.12069	0.103448	0.103448	0.0862069	0.0862069	0.103448	0.137931	0.0862069	0.0862069	_topic_08	0.137931
509	0.1	0.1	0.0833333	0.0833333	0.0833333	0.0833333	0.0833333	0.133333	0.1	0.15	_topic_10	0.15
510	0.0769231	0.282051	0.0769231	0.0641026	0.0641026	0.0641026	0.0769231	0.128205	0.102564	0.0641026	_topic_02	0.282051
511	0.140351	0.0877193	0.122807	0.0877193	0.0877193	0.0877193	0.105263	0.0877193	0.105263	0.0877193	_topic_01	0.140351
512	0.157895	0.0877193	0.0877193	0.0877193	0.0877193	0.0877193	0.105263	0.0877193	0.122807	0.0877193	_topic_01	0.157895
513	0.147541	0.0819672	0.114754	0.0819672	0.0819672	0.0819672	0.131148	0.0819672	0.114754	0.0819672	_topic_01	0.147541
514	0.109091	0.109091	0.127273	0.0909091	0.109091	0.0909091	0.0909091	0.0909091	0.0909091	0.0909091	_topic_03	0.127273
515	0.0757576	0.106061	0.0757576	0.0757576	0.242424	0.0909091	0.0757576	0.0757576	0.0757576	0.106061	_topic_05	0.242424
516	0.138462	0.0769231	0.107692	0.123077	0.138462	0.0769231	0.0769231	0.0923077	0.0769231	0.0923077	_topic_01	0.138462
517	0.0793651	0.0952381	0.142857	0.0952381	0.111111	0.0793651	0.0793651	0.0793651	0.0793651	0.15873	_topic_10	0.15873
518	0.0657895	0.131579	0.0921053	0.157895	0.0789474	0.0921053	0.0921053	0.131579	0.0657895	0.0921053	_topic_04	0.157895
519	0.0617284	0.0617284	0.0740741	0.0864198	0.123457	0.0740741	0.0740741	0.0864198	0.0987654	0.259259	_topic_10	0.259259
520	0.0574713	0.344828	0.0689655	0.0804598	0.103448	0.0689655	0.0574713	0.0804598	0.0689655	0.0689655	_topic_02	0.344828
521	0.0735294	0.0882353	0.102941	0.0735294	0.0735294	0.0882353	0.25	0.0735294	0.102941	0.0735294	_topic_07	0.25
522	0.0694444	0.0833333	0.125	0.125	0.0972222	0.111111	0.0833333	0.138889	0.0694444	0.0972222	_topic_08	0.138889
523	0.0724638	0.188406	0.101449	0.0724638	0.101449	0.0724638	0.0869565	0.115942	0.0724638	0.115942	_topic_02	0.188406
524	0.208955	0.0895522	0.0746269	0.0746269	0.134328	0.0746269	0.0746269	0.0895522	0.0895522	0.0895522	_topic_01	0.208955
525	0.141026	0.0641026	0.153846	0.0641026	0.0897436	0.115385	0.128205	0.0641026	0.0769231	0.102564	_topic_03	0.153846
526	0.0847458	0.101695	0.152542	0.0847458	0.0847458	0.0847458	0.152542	0.0847458	0.0847458	0.0847458	_topic_03	0.152542
527	0.117647	0.191176	0.0735294	0.0882353	0.0882353	0.0735294	0.0882353	0.117647	0.0735294	0.0882353	_topic_02	0.191176
528	0.107143	0.0892857	0.125	0.0892857	0.107143	0.0892857	0.107143	0.107143	0.0892857	0.0892857	_topic_03	0.125
529	0.0909091	0.0909091	0.0909091	0.0909091	0.0909091	0.0909091	0.145455	0.0909091	0.0909091	0.127273	_topic_07	0.145455
530	0.112676	0.0985915	0.084507	0.084507	0.15493	0.084507	0.084507	0.0704225	0.0985915	0.126761	_topic_05	0.15493
531	0.138889	0.111111	0.0833333	0.166667	0.0694444	0.0833333	0.0833333	0.125	0.0694444	0.0694444	_topic_04	0.166667
532	0.0853659	0.0609756	0.0609756	0.109756	0.0853659	0.170732	0.0731707	0.0731707	0.207317	0.0731707	_topic_09	0.207317
533	0.112903	0.129032	0.0806452	0.0967742	0.0967742	0.0806452	0.0967742	0.112903	0.0967742	0.0967742	_topic_02	0.129032
534	0.0722892	0.060241	0.060241	0.0963855	0.0963855	0.0843373	0.0843373	0.120482	0.228916	0.0963855	_topic_09	0.228916
535	0.0921053	0.171053	0.0789474	0.0789474	0.105263	0.105263	0.0921053	0.0657895	0.144737	0.0657895	_topic_02	0.171053
536	0.128571	0.0714286	0.114286	0.0714286	0.171429	0.1	0.114286	0.0857143	0.0714286	0.0714286	_topic_05	0.171429
537	0.078125	0.09375	0.140625	0.078125	0.078125	0.109375	0.078125	0.15625	0.09375	0.09375	_topic_08	0.15625
538	0.0967742	0.0806452	0.112903	0.112903	0.112903	0.0967742	0.129032	0.0806452	0.0967742	0.0806452	_topic_07	0.129032
539	0.0967742	0.0806452	0.0806452	0.0967742	0.0806452	0.0967742	0.112903	0.16129	0.112903	0.0806452	_topic_08	0.16129
540	0.0892857	0.107143	0.0892857	0.107143	0.107143	0.107143	0.125	0.0892857	0.0892857	0.0892857	_topic_07	0.125
541	0.0888889	0.0555556	0.122222	0.0666667	0.133333	0.122222	0.133333	0.0666667	0.133333	0.0777778	_topic_05	0.133333
542	0.0892857	0.107143	0.107143	0.0892857	0.0892857	0.0892857	0.0892857	0.160714	0.0892857	0.0892857	_topic_08	0.160714
543	0.0645161	0.225806	0.0752688	0.0537634	0.0645161	0.0860215	0.150538	0.129032	0.0752688	0.0752688	_topic_02	0.225806
544	0.126761	0.0985915	0.0704225	0.112676	0.0704225	0.112676	0.0704225	0.126761	0.0985915	0.112676	_topic_01	0.126761
545	0.207317	0.0731707	0.158537	0.097561	0.0609756	0.0731707	0.0853659	0.097561	0.0731707	0.0731707	_topic_01	0.207317
546	0.09375	0.125	0.078125	0.09375	0.109375	0.09375	0.09375	0.109375	0.109375	0.09375	_topic_02	0.125
547	0.212121	0.151515	0.111111	0.0505051	0.0808081	0.0505051	0.0606061	0.111111	0.0505051	0.121212	_topic_01	0.212121
548	0.0574713	0.0689655	0.0574713	0.37931	0.0689655	0.0574713	0.103448	0.0804598	0.0689655	0.0574713	_topic_04	0.37931
549	0.118644	0.118644	0.0847458	0.101695	0.101695	0.0847458	0.101695	0.118644	0.0847458	0.0847458	_topic_01	0.118644
550	0.0793651	0.0952381	0.0793651	0.111111	0.15873	0.0793651	0.0793651	0.0793651	0.111111	0.126984	_topic_05	0.15873
551	0.112903	0.0806452	0.129032	0.0806452	0.0967742	0.0967742	0.16129	0.0806452	0.0806452	0.0806452	_topic_07	0.16129
552	0.106667	0.08	0.106667	0.12	0.12	0.0666667	0.0933333	0.0933333	0.08	0.133333	_topic_10	0.133333
553	0.0609756	0.0609756	0.0731707	0.402439	0.0609756	0.0853659	0.0609756	0.0731707	0.0609756	0.0609756	_topic_04	0.402439
554	0.0704225	0.0704225	0.0704225	0.084507	0.0985915	0.0704225	0.28169	0.084507	0.084507	0.084507	_topic_07	0.28169
555	0.0806452	0.145161	0.0806452	0.112903	0.112903	0.0806452	0.112903	0.0806452	0.0806452	0.112903	_topic_02	0.145161
556	0.114754	0.114754	0.0819672	0.0819672	0.0819672	0.0983607	0.180328	0.0819672	0.0819672	0.0819672	_topic_07	0.180328
557	0.0909091	0.0909091	0.0909091	0.0909091	0.127273	0.0909091	0.0909091	0.0909091	0.0909091	0.145455	_topic_10	0.145455
558	0.0779221	0.0909091	0.116883	0.116883	0.0909091	0.0779221	0.207792	0.0779221	0.0649351	0.0779221	_topic_07	0.207792
559	0.0945946	0.162162	0.0675676	0.175676	0.0675676	0.0810811	0.0675676	0.121622	0.0675676	0.0945946	_topic_04	0.175676
560	0.106667	0.106667	0.16	0.08	0.12	0.08	0.0666667	0.08	0.08	0.12	_topic_03	0.16
561	0.15873	0.0952381	0.0793651	0.0793651	0.111111	0.111111	0.0793651	0.0952381	0.0793651	0.111111	_topic_01	0.15873
562	0.0731707	0.0609756	0.304878	0.0731707	0.0731707	0.0731707	0.0731707	0.0853659	0.0853659	0.097561	_topic_03	0.304878
563	0.0952381	0.206349	0.0793651	0.0793651	0.0793651	0.0793651	0.0952381	0.126984	0.0793651	0.0793651	_topic_02	0.206349
564	0.115385	0.102564	0.0769231	0.0897436	0.0769231	0.166667	0.0769231	0.128205	0.0897436	0.0769231	_topic_06	0.166667
565	0.123077	0.0769231	0.138462	0.0923077	0.0923077	0.0769231	0.0923077	0.0769231	0.0923077	0.138462	_topic_03	0.138462
566	0.0757576	0.0757576	0.0757576	0.0909091	0.181818	0.0757576	0.0757576	0.121212	0.136364	0.0909091	_topic_05	0.181818
567	0.0694444	0.0833333	0.111111	0.0833333	0.180556	0.0972222	0.0833333	0.111111	0.0694444	0.111111	_topic_05	0.180556
568	0.126437	0.103448	0.103448	0.0574713	0.091954	0.0574713	0.252874	0.0689655	0.0804598	0.0574713	_topic_07	0.252874
569	0.111111	0.111111	0.0925926	0.0925926	0.0925926	0.12963	0.0925926	0.0925926	0.0925926	0.0925926	_topic_06	0.12963
570	0.0694444	0.0833333	0.0694444	0.111111	0.0694444	0.0972222	0.0833333	0.0833333	0.263889	0.0694444	_topic_09	0.263889
571	0.108108	0.108108	0.121622	0.0675676	0.189189	0.0675676	0.0675676	0.0945946	0.0810811	0.0945946	_topic_05	0.189189
572	0.0963855	0.0843373	0.120482	0.108434	0.0843373	0.0722892	0.0963855	0.0843373	0.0722892	0.180723	_topic_10	0.180723
573	0.0735294	0.0735294	0.0735294	0.205882	0.0882353	0.0735294	0.0735294	0.147059	0.0735294	0.117647	_topic_04	0.205882
574	0.0740741	0.0864198	0.185185	0.0740741	0.0740741	0.0740741	0.222222	0.0740741	0.0740741	0.0617284	_topic_07	0.222222
575	0.078125	0.179688	0.046875	0.117188	0.0390625	0.171875	0.148438	0.078125	0.078125	0.0625	_topic_02	0.179688
576	0.060241	0.060241	0.0722892	0.0722892	0.0722892	0.120482	0.0963855	0.060241	0.325301	0.060241	_topic_09	0.325301
577	0.0684932	0.0958904	0.0958904	0.0958904	0.0821918	0.0684932	0.0684932	0.260274	0.0958904	0.0684932	_topic_08	0.260274
578	0.0895522	0.119403	0.19403	0.0895522	0.0895522	0.0746269	0.0746269	0.0746269	0.0746269	0.119403	_topic_03	0.19403
579	0.0666667	0.106667	0.0933333	0.08	0.0666667	0.106667	0.28	0.0666667	0.0666667	0.0666667	_topic_07	0.28
580	0.075	0.0625	0.0625	0.0875	0.325	0.0625	0.0625	0.075	0.075	0.1125	_topic_05	0.325
581	0.109375	0.125	0.078125	0.078125	0.078125	0.109375	0.09375	0.15625	0.078125	0.09375	_topic_08	0.15625
582	0.0819672	0.0983607	0.0983607	0.147541	0.0983607	0.0819672	0.114754	0.114754	0.0819672	0.0819672	_topic_04	0.147541
583	0.12963	0.0925926	0.111111	0.0925926	0.111111	0.0925926	0.0925926	0.0925926	0.0925926	0.0925926	_topic_01	0.12963
584	0.0943396	0.0943396	0.0943396	0.0943396	0.0943396	0.113208	0.132075	0.0943396	0.0943396	0.0943396	_topic_07	0.132075
585	0.078125	0.09375	0.078125	0.078125	0.09375	0.09375	0.09375	0.078125	0.203125	0.109375	_topic_09	0.203125
586	0.105263	0.105263	0.105263	0.0877193	0.105263	0.105263	0.0877193	0.0877193	0.0877193	0.122807	_topic_10	0.122807
587	0.163934	0.114754	0.0819672	0.0819672	0.0983607	0.0983607	0.0983607	0.0819672	0.0983607	0.0819672	_topic_01	0.163934
588	0.0945946	0.0945946	0.0945946	0.0675676	0.0810811	0.108108	0.0810811	0.162162	0.121622	0.0945946	_topic_08	0.162162
589	0.0921053	0.0789474	0.0789474	0.144737	0.0657895	0.0921053	0.0789474	0.210526	0.0921053	0.0657895	_topic_08	0.210526
590	0.0877193	0.0877193	0.0877193	0.0877193	0.140351	0.105263	0.0877193	0.105263	0.0877193	0.122807	_topic_05	0.140351
591	0.0714286	0.1	0.1	0.0714286	0.214286	0.0857143	0.0714286	0.1	0.0857143	0.1	_topic_05	0.214286
592	0.0972222	0.0833333	0.208333	0.125	0.0694444	0.0833333	0.0972222	0.0833333	0.0694444	0.0833333	_topic_03	0.208333
593	0.0675676	0.108108	0.243243	0.0945946	0.108108	0.0810811	0.0945946	0.0675676	0.0675676	0.0675676	_topic_03	0.243243
594	0.0714286	0.0714286	0.0833333	0.0714286	0.119048	0.0714286	0.0595238	0.0595238	0.0714286	0.321429	_topic_10	0.321429
595	0.117647	0.102941	0.0882353	0.102941	0.0735294	0.161765	0.0882353	0.0882353	0.0882353	0.0882353	_topic_06	0.161765
596	0.0561798	0.123596	0.11236	0.0561798	0.0674157	0.134831	0.224719	0.0786517	0.0561798	0.0898876	_topic_07	0.224719
597	0.106061	0.0757576	0.151515	0.0757576	0.0757576	0.0757576	0.0909091	0.0909091	0.166667	0.0909091	_topic_09	0.166667
598	0.09375	0.078125	0.109375	0.09375	0.109375	0.078125	0.078125	0.203125	0.078125	0.078125	_topic_08	0.203125
599	0.123288	0.0821918	0.0821918	0.0684932	0.273973	0.0821918	0.0684932	0.0684932	0.0684932	0.0821918	_topic_05	0.273973
600	0.0769231	0.0923077	0.0769231	0.0923077	0.0923077	0.0769231	0.215385	0.107692	0.0769231	0.0923077	_topic_07	0.215385
601	0.0952381	0.111111	0.142857	0.0952381	0.126984	0.0952381	0.0952381	0.0793651	0.0793651	0.0793651	_topic_03	0.142857
602	0.0952381	0.0952381	0.142857	0.0952381	0.111111	0.0952381	0.0952381	0.0793651	0.0952381	0.0952381	_topic_03	0.142857
603	0.0869565	0.0869565	0.0724638	0.144928	0.0869565	0.0869565	0.0869565	0.173913	0.0869565	0.0869565	_topic_08	0.173913
604	0.0625	0.0520833	0.0833333	0.177083	0.0520833	0.1875	0.09375	0.0625	0.0625	0.166667	_topic_06	0.1875
605	0.125	0.109375	0.109375	0.078125	0.078125	0.09375	0.078125	0.078125	0.109375	0.140625	_topic_10	0.140625
606	0.114754	0.0983607	0.147541	0.0819672	0.0983607	0.0819672	0.114754	0.0819672	0.0819672	0.0983607	_topic_03	0.147541
607	0.0689655	0.091954	0.126437	0.091954	0.0574713	0.0689655	0.229885	0.0804598	0.126437	0.0574713	_topic_07	0.229885
608	0.1	0.1	0.0833333	0.0833333	0.133333	0.133333	0.0833333	0.1	0.1	0.0833333	_topic_05	0.133333
609	0.0625	0.0625	0.075	0.125	0.075	0.075	0.0625	0.175	0.225	0.0625	_topic_09	0.225
610	0.112245	0.0714286	0.112245	0.0714286	0.265306	0.0510204	0.0714286	0.0816327	0.0612245	0.102041	_topic_05	0.265306
611	0.142857	0.0714286	0.142857	0.0857143	0.157143	0.0714286	0.0714286	0.0714286	0.0714286	0.114286	_topic_05	0.157143
612	0.137931	0.0862069	0.103448	0.0862069	0.0862069	0.103448	0.0862069	0.12069	0.103448	0.0862069	_topic_01	0.137931
613	0.0793651	0.0793651	0.0952381	0.126984	0.0952381	0.126984	0.142857	0.0793651	0.0952381	0.0793651	_topic_07	0.142857
614	0.0810811	0.27027	0.0810811	0.0675676	0.0810811	0.121622	0.0810811	0.0675676	0.0810811	0.0675676	_topic_02	0.27027
615	0.101695	0.0847458	0.0847458	0.0847458	0.118644	0.135593	0.118644	0.0847458	0.0847458	0.101695	_topic_06	0.135593
616	0.0869565	0.0724638	0.130435	0.231884	0.0869565	0.0724638	0.0724638	0.101449	0.0724638	0.0724638	_topic_04	0.231884
617	0.0684932	0.0958904	0.0821918	0.0821918	0.219178	0.0684932	0.0684932	0.0684932	0.0958904	0.150685	_topic_05	0.219178
618	0.112903	0.0967742	0.112903	0.0806452	0.0967742	0.0967742	0.129032	0.0967742	0.0967742	0.0806452	_topic_07	0.129032
619	0.102941	0.117647	0.102941	0.0735294	0.0735294	0.0882353	0.191176	0.102941	0.0735294	0.0735294	_topic_07	0.191176
620	0.142857	0.0793651	0.126984	0.0952381	0.0793651	0.0793651	0.0952381	0.0952381	0.0793651	0.126984	_topic_01	0.142857
621	0.106667	0.0933333	0.106667	0.16	0.12	0.0666667	0.0933333	0.0933333	0.0666667	0.0933333	_topic_04	0.16
622	0.0882353	0.147059	0.176471	0.0735294	0.0735294	0.0735294	0.102941	0.0882353	0.0735294	0.102941	_topic_03	0.176471
623	0.0769231	0.0769231	0.0769231	0.0923077	0.123077	0.0923077	0.215385	0.0923077	0.0769231	0.0769231	_topic_07	0.215385
624	0.108108	0.0810811	0.202703	0.0810811	0.108108	0.0675676	0.0810811	0.0675676	0.0810811	0.121622	_topic_03	0.202703
625	0.0641026	0.0769231	0.141026	0.0897436	0.0897436	0.24359	0.0641026	0.0641026	0.102564	0.0641026	_topic_06	0.24359
626	0.0943396	0.0943396	0.0943396	0.0943396	0.132075	0.0943396	0.0943396	0.0943396	0.0943396	0.113208	_topic_05	0.132075
627	0.112903	0.129032	0.112903	0.0806452	0.0806452	0.112903	0.0967742	0.0806452	0.0967742	0.0967742	_topic_02	0.129032
628	0.173913	0.0724638	0.115942	0.0724638	0.0869565	0.173913	0.0869565	0.0724638	0.0724638	0.0724638	_topic_01	0.173913
629	0.1	0.0833333	0.1	0.0833333	0.133333	0.133333	0.116667	0.0833333	0.0833333	0.0833333	_topic_05	0.133333
630	0.0666667	0.08	0.0933333	0.08	0.0666667	0.0933333	0.28	0.08	0.0666667	0.0933333	_topic_07	0.28
631	0.0555556	0.0777778	0.0666667	0.0555556	0.0777778	0.0777778	0.4	0.0777778	0.0555556	0.0555556	_topic_07	0.4
632	0.0746269	0.0895522	0.0895522	0.0895522	0.0895522	0.0746269	0.0895522	0.104478	0.0746269	0.223881	_topic_10	0.223881
633	0.0588235	0.0823529	0.0705882	0.105882	0.105882	0.0823529	0.0705882	0.0588235	0.282353	0.0823529	_topic_09	0.282353
634	0.163934	0.0819672	0.114754	0.0819672	0.0983607	0.0819672	0.0819672	0.0819672	0.0819672	0.131148	_topic_01	0.163934
635	0.0958904	0.0958904	0.0684932	0.0821918	0.0958904	0.0821918	0.123288	0.0684932	0.205479	0.0821918	_topic_09	0.205479
636	0.104478	0.19403	0.0895522	0.104478	0.0746269	0.0746269	0.0895522	0.0746269	0.119403	0.0746269	_topic_02	0.19403
637	0.0806452	0.209677	0.0806452	0.0806452	0.0967742	0.0806452	0.112903	0.0967742	0.0806452	0.0806452	_topic_02	0.209677
638	0.0806452	0.0967742	0.129032	0.0806452	0.0806452	0.129032	0.129032	0.112903	0.0806452	0.0806452	_topic_03	0.129032
639	0.0925926	0.0925926	0.0925926	0.0925926	0.111111	0.0925926	0.0925926	0.0925926	0.12963	0.111111	_topic_09	0.12963
640	0.0806452	0.0806452	0.129032	0.112903	0.0806452	0.0967742	0.0967742	0.145161	0.0806452	0.0967742	_topic_08	0.145161
641	0.0862069	0.103448	0.0862069	0.0862069	0.103448	0.0862069	0.0862069	0.155172	0.103448	0.103448	_topic_08	0.155172
642	0.0746269	0.0746269	0.0895522	0.0746269	0.104478	0.104478	0.223881	0.0895522	0.0895522	0.0746269	_topic_07	0.223881
643	0.0786517	0.0561798	0.101124	0.11236	0.191011	0.0674157	0.0898876	0.0561798	0.0674157	0.179775	_topic_05	0.191011
644	0.0777778	0.0777778	0.0777778	0.1	0.0555556	0.111111	0.0777778	0.0666667	0.3	0.0555556	_topic_09	0.3
645	0.0793651	0.142857	0.0793651	0.0793651	0.0952381	0.111111	0.0793651	0.0952381	0.0952381	0.142857	_topic_02	0.142857
646	0.104478	0.0895522	0.149254	0.0895522	0.104478	0.0746269	0.119403	0.0746269	0.0746269	0.119403	_topic_03	0.149254
647	0.118644	0.0847458	0.0847458	0.0847458	0.169492	0.0847458	0.0847458	0.0847458	0.101695	0.101695	_topic_05	0.169492
648	0.207792	0.0649351	0.0779221	0.0909091	0.103896	0.0909091	0.0649351	0.0779221	0.0779221	0.142857	_topic_01	0.207792
649	0.0864198	0.111111	0.0864198	0.0864198	0.160494	0.0864198	0.111111	0.0617284	0.0617284	0.148148	_topic_05	0.160494
650	0.122807	0.122807	0.0877193	0.122807	0.0877193	0.105263	0.0877193	0.0877193	0.0877193	0.0877193	_topic_01	0.122807
651	0.0980392	0.0980392	0.0980392	0.0980392	0.0980392	0.0980392	0.0980392	0.0980392	0.117647	0.0980392	_topic_09	0.117647
652	0.0980392	0.0980392	0.0980392	0.117647	0.0980392	0.0980392	0.0980392	0.0980392	0.0980392	0.0980392	_topic_04	0.117647
653	0.113208	0.0943396	0.0943396	0.0943396	0.113208	0.0943396	0.0943396	0.0943396	0.0943396	0.113208	_topic_01	0.113208
654	0.0921053	0.223684	0.131579	0.0789474	0.0657895	0.0921053	0.0789474	0.0789474	0.0789474	0.0789474	_topic_02	0.223684
655	0.0961538	0.0961538	0.0961538	0.0961538	0.0961538	0.115385	0.115385	0.0961538	0.0961538	0.0961538	_topic_06	0.115385
656	0.0735294	0.264706	0.0882353	0.102941	0.0735294	0.0735294	0.0735294	0.102941	0.0735294	0.0735294	_topic_02	0.264706
657	0.131148	0.147541	0.114754	0.0819672	0.0819672	0.0983607	0.0983607	0.0819672	0.0819672	0.0819672	_topic_02	0.147541
658	0.0862069	0.0862069	0.103448	0.0862069	0.103448	0.0862069	0.0862069	0.103448	0.0862069	0.172414	_topic_10	0.172414
659	0.0704225	0.084507	0.112676	0.112676	0.0985915	0.15493	0.112676	0.084507	0.084507	0.084507	_topic_06	0.15493
660	0.078125	0.125	0.140625	0.09375	0.078125	0.078125	0.140625	0.078125	0.09375	0.09375	_topic_03	0.140625
661	0.115385	0.102564	0.102564	0.115385	0.115385	0.0641026	0.0897436	0.115385	0.0897436	0.0897436	_topic_01	0.115385
662	0.0531915	0.12766	0.0638298	0.0531915	0.0638298	0.0638298	0.0744681	0.329787	0.0851064	0.0851064	_topic_08	0.329787
663	0.084507	0.239437	0.0985915	0.0704225	0.084507	0.0704225	0.0985915	0.084507	0.0985915	0.0704225	_topic_02	0.239437
664	0.0909091	0.0909091	0.0909091	0.0909091	0.181818	0.0909091	0.0909091	0.0909091	0.0909091	0.0909091	_topic_05	0.181818
665	0.0694444	0.0694444	0.0833333	0.0694444	0.0833333	0.0833333	0.0833333	0.111111	0.25	0.0972222	_topic_09	0.25
666	0.0909091	0.121212	0.121212	0.0909091	0.0909091	0.0909091	0.106061	0.0909091	0.0909091	0.106061	_topic_02	0.121212
667	0.145161	0.0806452	0.112903	0.0967742	0.129032	0.0806452	0.0806452	0.0806452	0.0806452	0.112903	_topic_01	0.145161
668	0.136986	0.0958904	0.109589	0.0958904	0.0958904	0.0958904	0.0958904	0.0958904	0.0821918	0.0958904	_topic_01	0.136986
669	0.078125	0.09375	0.140625	0.09375	0.109375	0.09375	0.109375	0.09375	0.078125	0.109375	_topic_03	0.140625
670	0.111111	0.0952381	0.0952381	0.15873	0.142857	0.0793651	0.0793651	0.0793651	0.0793651	0.0793651	_topic_04	0.15873
671	0.0714286	0.0714286	0.0714286	0.0714286	0.0714286	0.0833333	0.0595238	0.369048	0.0714286	0.0595238	_topic_08	0.369048
672	0.102564	0.0641026	0.0897436	0.0897436	0.102564	0.0769231	0.25641	0.0641026	0.0769231	0.0769231	_topic_07	0.25641
673	0.0895522	0.0895522	0.0746269	0.119403	0.0746269	0.0895522	0.19403	0.104478	0.0746269	0.0895522	_topic_07	0.19403
674	0.0833333	0.0833333	0.0833333	0.125	0.0972222	0.0972222	0.152778	0.0972222	0.0833333	0.0972222	_topic_07	0.152778
675	0.0961538	0.115385	0.0961538	0.0961538	0.0961538	0.0961538	0.0961538	0.115385	0.0961538	0.0961538	_topic_02	0.115385
676	0.0886076	0.0886076	0.303797	0.0632911	0.0759494	0.0886076	0.0632911	0.0886076	0.0632911	0.0759494	_topic_03	0.303797
677	0.0892857	0.107143	0.107143	0.125	0.107143	0.0892857	0.0892857	0.107143	0.0892857	0.0892857	_topic_04	0.125
678	0.0877193	0.0877193	0.0877193	0.122807	0.105263	0.0877193	0.0877193	0.105263	0.0877193	0.140351	_topic_10	0.140351
679	0.133333	0.0833333	0.1	0.133333	0.1	0.0833333	0.0833333	0.116667	0.0833333	0.0833333	_topic_01	0.133333
680	0.118644	0.0847458	0.0847458	0.135593	0.152542	0.0847458	0.0847458	0.0847458	0.0847458	0.0847458	_topic_05	0.152542
681	0.0952381	0.0952381	0.0793651	0.0952381	0.111111	0.0793651	0.0952381	0.0952381	0.0793651	0.174603	_topic_10	0.174603
682	0.0925926	0.0925926	0.0925926	0.12963	0.0925926	0.0925926	0.0925926	0.0925926	0.111111	0.111111	_topic_04	0.12963
683	0.0779221	0.168831	0.0779221	0.0909091	0.0909091	0.0909091	0.0649351	0.0779221	0.12987	0.12987	_topic_02	0.168831
684	0.126984	0.111111	0.0793651	0.0793651	0.126984	0.0793651	0.15873	0.0793651	0.0793651	0.0793651	_topic_07	0.15873
685	0.0945946	0.0675676	0.121622	0.0675676	0.121622	0.108108	0.202703	0.0810811	0.0675676	0.0675676	_topic_07	0.202703
686	0.0689655	0.0689655	0.0574713	0.0689655	0.091954	0.0689655	0.126437	0.114943	0.252874	0.0804598	_topic_09	0.252874
687	0.186441	0.0847458	0.0847458	0.101695	0.0847458	0.0847458	0.101695	0.0847458	0.101695	0.0847458	_topic_01	0.186441
688	0.0495049	0.0495049	0.0495049	0.50495	0.0495049	0.0594059	0.0594059	0.0594059	0.0495049	0.0693069	_topic_04	0.50495
689	0.0746269	0.104478	0.0895522	0.208955	0.0746269	0.0746269	0.0746269	0.0895522	0.119403	0.0895522	_topic_04	0.208955
690	0.0793651	0.0952381	0.0793651	0.0793651	0.111111	0.0793651	0.0793651	0.0793651	0.0793651	0.238095	_topic_10	0.238095
691	0.112903	0.0806452	0.0967742	0.0967742	0.16129	0.0806452	0.0806452	0.0806452	0.112903	0.0967742	_topic_05	0.16129
692	0.0833333	0.1	0.133333	0.0833333	0.133333	0.1	0.0833333	0.1	0.1	0.0833333	_topic_03	0.133333
693	0.0694444	0.0833333	0.0694444	0.277778	0.111111	0.0694444	0.0694444	0.0833333	0.0694444	0.0972222	_topic_04	0.277778
694	0.116667	0.116667	0.1	0.0833333	0.1	0.1	0.0833333	0.0833333	0.1	0.116667	_topic_01	0.116667
695	0.0862069	0.12069	0.0862069	0.103448	0.0862069	0.103448	0.103448	0.0862069	0.0862069	0.137931	_topic_10	0.137931
696	0.0786517	0.0898876	0.0786517	0.0561798	0.179775	0.0898876	0.0898876	0.123596	0.0786517	0.134831	_topic_05	0.179775
697	0.0793651	0.0793651	0.111111	0.111111	0.0793651	0.0952381	0.190476	0.0793651	0.0793651	0.0952381	_topic_07	0.190476
698	0.101266	0.0632911	0.0632911	0.0759494	0.316456	0.0632911	0.101266	0.0632911	0.0632911	0.0886076	_topic_05	0.316456
699	0.114286	0.0714286	0.1	0.1	0.142857	0.0714286	0.1	0.114286	0.0714286	0.114286	_topic_05	0.142857
700	0.0684932	0.109589	0.0821918	0.205479	0.0684932	0.0958904	0.0684932	0.109589	0.109589	0.0821918	_topic_04	0.205479
701	0.0847458	0.0847458	0.101695	0.0847458	0.101695	0.0847458	0.186441	0.0847458	0.101695	0.0847458	_topic_07	0.186441
702	0.075	0.3125	0.125	0.0625	0.0625	0.0625	0.0875	0.0875	0.0625	0.0625	_topic_02	0.3125
703	0.0496454	0.0567376	0.070922	0.035461	0.0567376	0.0638298	0.0425532	0.035461	0.0638298	0.524823	_topic_10	0.524823
704	0.0795455	0.0795455	0.0568182	0.0909091	0.0681818	0.0909091	0.0568182	0.113636	0.306818	0.0568182	_topic_09	0.306818
705	0.0877193	0.122807	0.105263	0.0877193	0.0877193	0.0877193	0.105263	0.0877193	0.122807	0.105263	_topic_02	0.122807
706	0.0909091	0.109091	0.109091	0.0909091	0.0909091	0.0909091	0.109091	0.0909091	0.109091	0.109091	_topic_02	0.109091
707	0.0862069	0.103448	0.0862069	0.12069	0.12069	0.0862069	0.103448	0.0862069	0.103448	0.103448	_topic_04	0.12069
708	0.0895522	0.0746269	0.0746269	0.0895522	0.134328	0.0746269	0.208955	0.0746269	0.0895522	0.0895522	_topic_07	0.208955
709	0.0632911	0.379747	0.0632911	0.0759494	0.0632911	0.0632911	0.0759494	0.0632911	0.0632911	0.0886076	_topic_02	0.379747
710	0.116667	0.0833333	0.166667	0.0833333	0.0833333	0.0833333	0.116667	0.1	0.0833333	0.0833333	_topic_03	0.166667
711	0.0892857	0.0892857	0.107143	0.107143	0.107143	0.0892857	0.0892857	0.107143	0.0892857	0.125	_topic_10	0.125
712	0.0983607	0.0983607	0.114754	0.0983607	0.180328	0.0819672	0.0819672	0.0819672	0.0819672	0.0819672	_topic_05	0.180328
713	0.0632911	0.0759494	0.0759494	0.278481	0.0886076	0.101266	0.0886076	0.0886076	0.0759494	0.0632911	_topic_04	0.278481
714	0.0721649	0.0721649	0.0927835	0.0824742	0.0927835	0.0927835	0.226804	0.103093	0.0927835	0.0721649	_topic_07	0.226804
715	0.0684932	0.0821918	0.0684932	0.0821918	0.0684932	0.164384	0.0821918	0.246575	0.0684932	0.0684932	_topic_08	0.246575
716	0.0490196	0.0490196	0.117647	0.0588235	0.0490196	0.0686275	0.45098	0.0588235	0.0490196	0.0490196	_topic_07	0.45098
717	0.0648148	0.0648148	0.157407	0.0925926	0.138889	0.12963	0.0740741	0.0648148	0.111111	0.101852	_topic_03	0.157407
718	0.084507	0.0985915	0.140845	0.0985915	0.0985915	0.084507	0.126761	0.0985915	0.0704225	0.0985915	_topic_03	0.140845
719	0.0980392	0.117647	0.0980392	0.0980392	0.0980392	0.0980392	0.0980392	0.0980392	0.0980392	0.0980392	_topic_02	0.117647
720	0.157895	0.105263	0.118421	0.0921053	0.0921053	0.0657895	0.0789474	0.0789474	0.105263	0.105263	_topic_01	0.157895
721	0.152542	0.0847458	0.101695	0.101695	0.101695	0.0847458	0.0847458	0.0847458	0.0847458	0.118644	_topic_01	0.152542
722	0.105263	0.105263	0.0877193	0.0877193	0.122807	0.105263	0.0877193	0.105263	0.0877193	0.105263	_topic_05	0.122807
723	0.127273	0.109091	0.0909091	0.127273	0.0909091	0.0909091	0.0909091	0.0909091	0.0909091	0.0909091	_topic_01	0.127273
724	0.125	0.0892857	0.107143	0.107143	0.107143	0.0892857	0.107143	0.0892857	0.0892857	0.0892857	_topic_01	0.125
725	0.151515	0.106061	0.0909091	0.0757576	0.106061	0.106061	0.0909091	0.106061	0.0757576	0.0909091	_topic_01	0.151515
726	0.0833333	0.1	0.1	0.1	0.166667	0.1	0.0833333	0.0833333	0.1	0.0833333	_topic_05	0.166667
727	0.0925926	0.0925926	0.111111	0.111111	0.0925926	0.0925926	0.111111	0.0925926	0.0925926	0.111111	_topic_03	0.111111
728	0.183333	0.0833333	0.0833333	0.1	0.0833333	0.0833333	0.0833333	0.1	0.0833333	0.116667	_topic_01	0.183333
729	0.0847458	0.101695	0.118644	0.118644	0.101695	0.0847458	0.118644	0.101695	0.0847458	0.0847458	_topic_03	0.118644
730	0.105263	0.105263	0.105263	0.0877193	0.0877193	0.122807	0.0877193	0.0877193	0.0877193	0.122807	_topic_06	0.122807
731	0.0952381	0.0952381	0.0793651	0.0793651	0.111111	0.0952381	0.111111	0.0952381	0.126984	0.111111	_topic_09	0.126984
732	0.1	0.0833333	0.1	0.0833333	0.133333	0.1	0.0833333	0.116667	0.0833333	0.116667	_topic_05	0.133333
733	0.103448	0.0862069	0.103448	0.12069	0.103448	0.12069	0.0862069	0.0862069	0.0862069	0.103448	_topic_04	0.12069
734	0.0821918	0.0684932	0.0821918	0.123288	0.0821918	0.0821918	0.0684932	0.273973	0.0684932	0.0684932	_topic_08	0.273973
735	0.121951	0.109756	0.0731707	0.097561	0.0731707	0.0609756	0.0731707	0.170732	0.097561	0.121951	_topic_08	0.170732
736	0.0853659	0.097561	0.109756	0.097561	0.231707	0.0609756	0.0609756	0.0609756	0.0731707	0.121951	_topic_05	0.231707
737	0.0631579	0.0842105	0.0631579	0.126316	0.0526316	0.0631579	0.0947368	0.0631579	0.326316	0.0631579	_topic_09	0.326316
738	0.181818	0.121212	0.136364	0.0909091	0.0757576	0.0909091	0.0757576	0.0757576	0.0757576	0.0757576	_topic_01	0.181818
739	0.0505051	0.0808081	0.0606061	0.0808081	0.0606061	0.0606061	0.0505051	0.0707071	0.0505051	0.434343	_topic_10	0.434343
740	0.0892857	0.0892857	0.0892857	0.107143	0.107143	0.0892857	0.160714	0.0892857	0.0892857	0.0892857	_topic_07	0.160714
741	0.253521	0.0985915	0.0985915	0.0704225	0.0704225	0.0704225	0.0704225	0.0985915	0.0704225	0.0985915	_topic_01	0.253521
742	0.0810811	0.108108	0.0675676	0.0945946	0.0675676	0.0810811	0.0675676	0.108108	0.22973	0.0945946	_topic_09	0.22973
743	0.0980392	0.0980392	0.0980392	0.0980392	0.117647	0.0980392	0.0980392	0.0980392	0.0980392	0.0980392	_topic_05	0.117647
744	0.101695	0.0847458	0.0847458	0.101695	0.101695	0.101695	0.101695	0.118644	0.101695	0.101695	_topic_08	0.118644
745	0.0869565	0.0869565	0.0869565	0.101449	0.144928	0.0724638	0.0869565	0.15942	0.0724638	0.101449	_topic_08	0.15942
746	0.0704225	0.0704225	0.084507	0.126761	0.140845	0.0704225	0.15493	0.112676	0.0985915	0.0704225	_topic_07	0.15493
747	0.0967742	0.112903	0.16129	0.112903	0.0967742	0.0806452	0.0806452	0.0806452	0.0806452	0.0967742	_topic_03	0.16129
748	0.0793651	0.111111	0.0793651	0.222222	0.0793651	0.0952381	0.0952381	0.0793651	0.0793651	0.0793651	_topic_04	0.222222
749	0.0581395	0.0930233	0.0697674	0.127907	0.127907	0.0930233	0.116279	0.162791	0.0813953	0.0697674	_topic_08	0.162791
750	0.0909091	0.0909091	0.0909091	0.0909091	0.0909091	0.109091	0.0909091	0.0909091	0.0909091	0.163636	_topic_10	0.163636
751	0.356164	0.0821918	0.0684932	0.0821918	0.0684932	0.0684932	0.0684932	0.0684932	0.0684932	0.0684932	_topic_01	0.356164
752	0.0724638	0.130435	0.115942	0.0724638	0.0869565	0.15942	0.0724638	0.0869565	0.115942	0.0869565	_topic_06	0.15942
753	0.0892857	0.0892857	0.0892857	0.107143	0.107143	0.0892857	0.125	0.0892857	0.0892857	0.125	_topic_07	0.125
754	0.161765	0.0882353	0.102941	0.102941	0.0882353	0.117647	0.0882353	0.0735294	0.0882353	0.0882353	_topic_01	0.161765
755	0.0952381	0.111111	0.15873	0.0952381	0.0952381	0.0952381	0.0952381	0.0793651	0.0952381	0.0793651	_topic_03	0.15873
756	0.0684932	0.232877	0.109589	0.0821918	0.0684932	0.0821918	0.0684932	0.109589	0.0684932	0.109589	_topic_02	0.232877
757	0.0909091	0.127273	0.109091	0.0909091	0.0909091	0.109091	0.0909091	0.0909091	0.0909091	0.109091	_topic_02	0.127273
758	0.0925926	0.111111	0.12963	0.0925926	0.0925926	0.0925926	0.111111	0.0925926	0.0925926	0.0925926	_topic_03	0.12963
759	0.0857143	0.0714286	0.1	0.157143	0.171429	0.0714286	0.0857143	0.114286	0.0714286	0.0714286	_topic_05	0.171429
760	0.0724638	0.0869565	0.0724638	0.0724638	0.0869565	0.15942	0.0724638	0.0724638	0.217391	0.0869565	_topic_09	0.217391
761	0.113208	0.0943396	0.0943396	0.0943396	0.0943396	0.0943396	0.0943396	0.0943396	0.113208	0.113208	_topic_01	0.113208
762	0.0704225	0.084507	0.084507	0.0704225	0.084507	0.0985915	0.084507	0.084507	0.267606	0.0704225	_topic_09	0.267606
763	0.0869565	0.115942	0.101449	0.101449	0.0869565	0.0724638	0.115942	0.101449	0.0869565	0.130435	_topic_10	0.130435
764	0.075	0.0625	0.075	0.075	0.075	0.0875	0.0625	0.1	0.075	0.3125	_topic_10	0.3125
765	0.0943396	0.113208	0.0943396	0.113208	0.0943396	0.113208	0.0943396	0.0943396	0.0943396	0.0943396	_topic_02	0.113208
766	0.0595238	0.0833333	0.0714286	0.0833333	0.345238	0.0714286	0.0714286	0.0833333	0.0595238	0.0714286	_topic_05	0.345238
767	0.0952381	0.111111	0.0793651	0.0952381	0.0793651	0.0952381	0.15873	0.0793651	0.111111	0.0952381	_topic_07	0.15873
768	0.104478	0.179104	0.119403	0.0895522	0.0746269	0.0895522	0.104478	0.0746269	0.0895522	0.0746269	_topic_02	0.179104
769	0.0882353	0.0882353	0.0490196	0.0588235	0.0686275	0.0588235	0.401961	0.0490196	0.0882353	0.0490196	_topic_07	0.401961
770	0.0761905	0.0666667	0.352381	0.047619	0.047619	0.047619	0.180952	0.047619	0.0571429	0.0761905	_topic_03	0.352381
771	0.0810811	0.0675676	0.0945946	0.121622	0.0675676	0.108108	0.0810811	0.0810811	0.216216	0.0810811	_topic_09	0.216216
772	0.0819672	0.0819672	0.0819672	0.0983607	0.147541	0.0819672	0.0983607	0.131148	0.0819672	0.114754	_topic_05	0.147541
773	0.0921053	0.0657895	0.0789474	0.0789474	0.0921053	0.0921053	0.0657895	0.0789474	0.25	0.105263	_topic_09	0.25
774	0.0833333	0.0833333	0.183333	0.1	0.1	0.0833333	0.1	0.0833333	0.0833333	0.1	_topic_03	0.183333
775	0.0958904	0.109589	0.0821918	0.123288	0.0821918	0.0684932	0.136986	0.109589	0.123288	0.0684932	_topic_07	0.136986
776	0.0967742	0.0967742	0.0806452	0.177419	0.0967742	0.0967742	0.0967742	0.0967742	0.0806452	0.0806452	_topic_04	0.177419
777	0.0847458	0.0847458	0.118644	0.101695	0.135593	0.0847458	0.0847458	0.118644	0.0847458	0.101695	_topic_05	0.135593
778	0.0649351	0.0909091	0.0649351	0.0909091	0.0649351	0.0909091	0.103896	0.246753	0.116883	0.0649351	_topic_08	0.246753
779	0.121212	0.0757576	0.0757576	0.0757576	0.181818	0.0757576	0.121212	0.0757576	0.0909091	0.106061	_topic_05	0.181818
780	0.0925926	0.111111	0.0925926	0.111111	0.111111	0.0925926	0.0925926	0.0925926	0.0925926	0.111111	_topic_02	0.111111
781	0.0909091	0.0757576	0.121212	0.106061	0.121212	0.0909091	0.121212	0.0757576	0.106061	0.0909091	_topic_03	0.121212
782	0.104167	0.09375	0.291667	0.0520833	0.0729167	0.0625	0.0833333	0.0833333	0.0833333	0.0729167	_topic_03	0.291667
783	0.193548	0.0806452	0.0967742	0.0967742	0.0806452	0.112903	0.0967742	0.0806452	0.0806452	0.0806452	_topic_01	0.193548
784	0.191176	0.0882353	0.132353	0.0735294	0.0735294	0.0735294	0.0882353	0.102941	0.0882353	0.0882353	_topic_01	0.191176
785	0.153846	0.153846	0.0923077	0.0923077	0.0769231	0.0923077	0.0769231	0.0769231	0.0923077	0.0923077	_topic_01	0.153846
786	0.0958904	0.0684932	0.0821918	0.0684932	0.0684932	0.0958904	0.260274	0.0684932	0.109589	0.0821918	_topic_07	0.260274
787	0.0666667	0.0555556	0.1	0.1	0.188889	0.0666667	0.0666667	0.0777778	0.211111	0.0666667	_topic_09	0.211111
788	0.136986	0.0958904	0.136986	0.0958904	0.0684932	0.0958904	0.0684932	0.0821918	0.0958904	0.123288	_topic_01	0.136986
789	0.0769231	0.0923077	0.107692	0.0769231	0.0769231	0.107692	0.0769231	0.0923077	0.0769231	0.215385	_topic_10	0.215385
790	0.114943	0.0804598	0.0574713	0.172414	0.0804598	0.195402	0.091954	0.0689655	0.0689655	0.0689655	_topic_06	0.195402
791	0.0943396	0.113208	0.0943396	0.0943396	0.132075	0.0943396	0.0943396	0.0943396	0.0943396	0.0943396	_topic_05	0.132075
792	0.116667	0.133333	0.1	0.1	0.0833333	0.1	0.1	0.1	0.0833333	0.0833333	_topic_02	0.133333
793	0.0857143	0.0714286	0.1	0.142857	0.0857143	0.0857143	0.0714286	0.0857143	0.185714	0.0857143	_topic_09	0.185714
794	0.127273	0.0909091	0.0909091	0.0909091	0.109091	0.0909091	0.0909091	0.109091	0.0909091	0.109091	_topic_01	0.127273
795	0.0930233	0.0930233	0.0813953	0.0581395	0.151163	0.0813953	0.139535	0.116279	0.0930233	0.0930233	_topic_05	0.151163
796	0.0793651	0.0793651	0.0952381	0.0952381	0.0952381	0.0952381	0.111111	0.190476	0.0793651	0.0793651	_topic_08	0.190476
797	0.125	0.09375	0.109375	0.09375	0.109375	0.078125	0.078125	0.125	0.09375	0.09375	_topic_01	0.125
798	0.0694444	0.0694444	0.0972222	0.125	0.125	0.0833333	0.0694444	0.0972222	0.152778	0.111111	_topic_09	0.152778
799	0.0952381	0.0793651	0.0952381	0.0793651	0.0952381	0.0793651	0.0952381	0.0952381	0.190476	0.0952381	_topic_09	0.190476
800	0.0769231	0.138462	0.2	0.0769231	0.0923077	0.0923077	0.0769231	0.0769231	0.0923077	0.0769231	_topic_03	0.2
801	0.0704225	0.0704225	0.0985915	0.211268	0.126761	0.0985915	0.0704225	0.084507	0.084507	0.084507	_topic_04	0.211268
802	0.09375	0.0833333	0.0625	0.0833333	0.0520833	0.135417	0.0520833	0.0520833	0.333333	0.0520833	_topic_09	0.333333
803	0.0618557	0.134021	0.0515464	0.0721649	0.0618557	0.0824742	0.278351	0.0721649	0.0927835	0.0927835	_topic_07	0.278351
804	0.107692	0.0923077	0.0769231	0.0769231	0.0923077	0.0769231	0.0923077	0.0769231	0.184615	0.123077	_topic_09	0.184615
805	0.0892857	0.107143	0.107143	0.0892857	0.0892857	0.0892857	0.0892857	0.0892857	0.0892857	0.160714	_topic_10	0.160714
806	0.107692	0.138462	0.138462	0.0769231	0.0769231	0.0923077	0.107692	0.0769231	0.0769231	0.107692	_topic_02	0.138462
807	0.0714286	0.0857143	0.0857143	0.114286	0.1	0.1	0.0714286	0.214286	0.0714286	0.0857143	_topic_08	0.214286
808	0.0892857	0.107143	0.0892857	0.0892857	0.125	0.107143	0.0892857	0.107143	0.107143	0.0892857	_topic_05	0.125
809	0.220779	0.0649351	0.0779221	0.0649351	0.0779221	0.116883	0.0649351	0.103896	0.0649351	0.142857	_topic_01	0.220779
810	0.08	0.0933333	0.226667	0.0933333	0.0666667	0.133333	0.0666667	0.08	0.0933333	0.0666667	_topic_03	0.226667
811	0.0746269	0.0895522	0.0746269	0.0895522	0.119403	0.0746269	0.0746269	0.0895522	0.0895522	0.223881	_topic_10	0.223881
812	0.0943396	0.0943396	0.150943	0.0943396	0.0943396	0.0943396	0.0943396	0.0943396	0.0943396	0.0943396	_topic_03	0.150943
813	0.108434	0.0843373	0.180723	0.0843373	0.120482	0.0963855	0.108434	0.0722892	0.0843373	0.060241	_topic_03	0.180723
814	0.127273	0.0909091	0.0909091	0.0909091	0.0909091	0.0909091	0.109091	0.0909091	0.109091	0.109091	_topic_01	0.127273
815	0.0961538	0.134615	0.0961538	0.0961538	0.0961538	0.0961538	0.0961538	0.0961538	0.0961538	0.0961538	_topic_02	0.134615
816	0.109375	0.09375	0.078125	0.109375	0.078125	0.078125	0.09375	0.09375	0.171875	0.09375	_topic_09	0.171875
817	0.0458716	0.0733945	0.0733945	0.0458716	0.0550459	0.0825688	0.449541	0.0642202	0.0550459	0.0550459	_topic_07	0.449541
818	0.0666667	0.0933333	0.12	0.0666667	0.12	0.08	0.2	0.12	0.0666667	0.0666667	_topic_07	0.2
819	0.0704225	0.0985915	0.084507	0.0985915	0.169014	0.084507	0.126761	0.0985915	0.0704225	0.0985915	_topic_05	0.169014
820	0.08	0.0666667	0.0666667	0.0666667	0.08	0.0666667	0.08	0.0933333	0.306667	0.0933333	_topic_09	0.306667
821	0.0909091	0.0909091	0.109091	0.127273	0.0909091	0.0909091	0.109091	0.0909091	0.109091	0.0909091	_topic_04	0.127273
822	0.037594	0.037594	0.0526316	0.0451128	0.0526316	0.037594	0.0451128	0.0451128	0.0451128	0.601504	_topic_10	0.601504
823	0.105263	0.0877193	0.0877193	0.105263	0.122807	0.0877193	0.122807	0.105263	0.0877193	0.0877193	_topic_05	0.122807
824	0.0746269	0.0895522	0.119403	0.0746269	0.134328	0.119403	0.119403	0.104478	0.0895522	0.0746269	_topic_05	0.134328
825	0.0925926	0.0925926	0.111111	0.12963	0.0925926	0.111111	0.0925926	0.0925926	0.0925926	0.0925926	_topic_04	0.12963
826	0.0833333	0.183333	0.0833333	0.0833333	0.133333	0.0833333	0.1	0.0833333	0.0833333	0.0833333	_topic_02	0.183333
827	0.142857	0.0793651	0.0952381	0.0793651	0.0952381	0.0952381	0.0952381	0.126984	0.0793651	0.111111	_topic_01	0.142857
828	0.0983607	0.0983607	0.0819672	0.131148	0.114754	0.0983607	0.0983607	0.0983607	0.0819672	0.0983607	_topic_04	0.131148
829	0.0862069	0.0862069	0.0862069	0.0862069	0.137931	0.12069	0.12069	0.0862069	0.103448	0.0862069	_topic_05	0.137931
830	0.114286	0.1	0.0857143	0.142857	0.0857143	0.0857143	0.0857143	0.128571	0.0714286	0.1	_topic_04	0.142857
831	0.0674157	0.0674157	0.0561798	0.0561798	0.11236	0.11236	0.0674157	0.0786517	0.325843	0.0561798	_topic_09	0.325843
832	0.0649351	0.0649351	0.103896	0.0909091	0.0909091	0.116883	0.0649351	0.155844	0.181818	0.0649351	_topic_09	0.181818
833	0.0823529	0.0705882	0.117647	0.0941176	0.2	0.0588235	0.0941176	0.105882	0.0941176	0.0823529	_topic_05	0.2
834	0.12069	0.0862069	0.0862069	0.0862069	0.103448	0.103448	0.0862069	0.103448	0.12069	0.103448	_topic_01	0.12069
835	0.109375	0.078125	0.078125	0.078125	0.09375	0.09375	0.078125	0.09375	0.078125	0.21875	_topic_10	0.21875
836	0.0793651	0.111111	0.111111	0.111111	0.0793651	0.0952381	0.111111	0.0793651	0.0952381	0.126984	_topic_10	0.126984
837	0.0909091	0.109091	0.0909091	0.109091	0.0909091	0.0909091	0.0909091	0.0909091	0.109091	0.127273	_topic_10	0.127273
838	0.114943	0.0689655	0.0804598	0.0574713	0.091954	0.218391	0.172414	0.0574713	0.0689655	0.0689655	_topic_06	0.218391
839	0.0882353	0.294118	0.0735294	0.0882353	0.0735294	0.0735294	0.0735294	0.0882353	0.0735294	0.0735294	_topic_02	0.294118
840	0.122807	0.0877193	0.105263	0.0877193	0.122807	0.0877193	0.105263	0.0877193	0.0877193	0.105263	_topic_01	0.122807
841	0.137931	0.0862069	0.0862069	0.0862069	0.0862069	0.103448	0.137931	0.0862069	0.103448	0.0862069	_topic_01	0.137931
842	0.105263	0.105263	0.105263	0.105263	0.0877193	0.0877193	0.0877193	0.105263	0.0877193	0.122807	_topic_10	0.122807
843	0.128571	0.0714286	0.214286	0.1	0.0714286	0.1	0.1	0.0714286	0.0714286	0.0714286	_topic_03	0.214286
844	0.119403	0.0746269	0.104478	0.0746269	0.104478	0.0746269	0.0895522	0.0895522	0.0895522	0.179104	_topic_10	0.179104
845	0.106061	0.0757576	0.0757576	0.0757576	0.0757576	0.106061	0.0757576	0.0757576	0.257576	0.0757576	_topic_09	0.257576
846	0.0612245	0.0816327	0.306122	0.0714286	0.0612245	0.0816327	0.0714286	0.0816327	0.0510204	0.132653	_topic_03	0.306122
847	0.0675676	0.0945946	0.0945946	0.0675676	0.0675676	0.148649	0.121622	0.202703	0.0675676	0.0675676	_topic_08	0.202703
848	0.105263	0.131579	0.105263	0.0657895	0.118421	0.0789474	0.157895	0.0921053	0.0789474	0.0657895	_topic_07	0.157895
849	0.137931	0.0862069	0.0862069	0.103448	0.0862069	0.0862069	0.103448	0.0862069	0.0862069	0.137931	_topic_01	0.137931
850	0.0714286	0.214286	0.1	0.128571	0.0714286	0.0714286	0.0857143	0.1	0.0857143	0.0714286	_topic_02	0.214286
851	0.1375	0.1	0.125	0.1	0.0875	0.0625	0.0625	0.125	0.0875	0.1125	_topic_01	0.1375
852	0.09375	0.078125	0.09375	0.15625	0.09375	0.09375	0.078125	0.125	0.078125	0.109375	_topic_04	0.15625
853	0.0972222	0.125	0.111111	0.0694444	0.0833333	0.0694444	0.111111	0.0972222	0.138889	0.0972222	_topic_09	0.138889
854	0.0632911	0.265823	0.101266	0.0759494	0.0632911	0.0759494	0.0632911	0.126582	0.0759494	0.0886076	_topic_02	0.265823
855	0.0923077	0.0923077	0.0769231	0.0769231	0.107692	0.107692	0.184615	0.107692	0.0769231	0.0769231	_topic_07	0.184615
856	0.0921053	0.157895	0.0789474	0.0921053	0.0789474	0.0921053	0.0657895	0.184211	0.0657895	0.0921053	_topic_08	0.184211
857	0.0769231	0.0769231	0.0769231	0.0923077	0.0923077	0.107692	0.0923077	0.0923077	0.0769231	0.215385	_topic_10	0.215385
858	0.0821918	0.0821918	0.0684932	0.0821918	0.0684932	0.164384	0.164384	0.0684932	0.123288	0.0958904	_topic_06	0.164384
859	0.0847458	0.101695	0.118644	0.101695	0.101695	0.0847458	0.0847458	0.118644	0.118644	0.0847458	_topic_03	0.118644
860	0.0684932	0.0684932	0.0684932	0.178082	0.0958904	0.0958904	0.109589	0.164384	0.0821918	0.0684932	_topic_04	0.178082
861	0.0857143	0.0857143	0.0714286	0.114286	0.0714286	0.0857143	0.0714286	0.157143	0.114286	0.142857	_topic_08	0.157143
862	0.105263	0.0877193	0.0877193	0.0877193	0.105263	0.122807	0.0877193	0.105263	0.0877193	0.122807	_topic_06	0.122807
863	0.0769231	0.184615	0.0769231	0.0923077	0.0769231	0.107692	0.0769231	0.0769231	0.0769231	0.153846	_topic_02	0.184615
864	0.0458716	0.0825688	0.0458716	0.100917	0.0550459	0.100917	0.0458716	0.0642202	0.412844	0.0458716	_topic_09	0.412844
865	0.0784314	0.0882353	0.147059	0.0588235	0.235294	0.0588235	0.0490196	0.127451	0.0686275	0.0882353	_topic_05	0.235294
866	0.101695	0.101695	0.101695	0.0847458	0.118644	0.0847458	0.0847458	0.101695	0.0847458	0.135593	_topic_10	0.135593
867	0.0769231	0.138462	0.0769231	0.138462	0.107692	0.0923077	0.107692	0.0769231	0.0923077	0.0923077	_topic_02	0.138462
868	0.0625	0.075	0.0625	0.1125	0.0875	0.0625	0.0625	0.075	0.3375	0.0625	_topic_09	0.3375
869	0.0833333	0.0833333	0.2	0.0833333	0.0833333	0.116667	0.0833333	0.1	0.0833333	0.0833333	_topic_03	0.2
870	0.0638298	0.276596	0.0638298	0.0957447	0.0851064	0.0531915	0.106383	0.0744681	0.0638298	0.117021	_topic_02	0.276596
871	0.0779221	0.0909091	0.0909091	0.0779221	0.0779221	0.0909091	0.0649351	0.285714	0.0779221	0.0649351	_topic_08	0.285714
872	0.0952381	0.142857	0.0714286	0.0952381	0.0952381	0.0714286	0.0714286	0.0833333	0.0833333	0.190476	_topic_10	0.190476
873	0.0967742	0.0967742	0.0806452	0.145161	0.112903	0.0967742	0.0806452	0.0806452	0.129032	0.0806452	_topic_04	0.145161
874	0.0862069	0.103448	0.103448	0.103448	0.103448	0.0862069	0.12069	0.103448	0.103448	0.0862069	_topic_07	0.12069
875	0.0574713	0.0574713	0.0574713	0.471264	0.0574713	0.0574713	0.0574713	0.0574713	0.0689655	0.0574713	_topic_04	0.471264
876	0.0806452	0.112903	0.129032	0.145161	0.0806452	0.0806452	0.0967742	0.112903	0.0806452	0.0806452	_topic_04	0.145161
877	0.111111	0.111111	0.0925926	0.0925926	0.0925926	0.0925926	0.0925926	0.111111	0.0925926	0.111111	_topic_01	0.111111
878	0.0685714	0.0457143	0.0457143	0.04	0.08	0.0342857	0.0457143	0.08	0.04	0.52	_topic_10	0.52
879	0.0895522	0.104478	0.0746269	0.268657	0.0746269	0.0746269	0.0746269	0.0746269	0.0746269	0.0895522	_topic_04	0.268657
880	0.0581395	0.0697674	0.0581395	0.0697674	0.0697674	0.116279	0.0697674	0.0581395	0.360465	0.0697674	_topic_09	0.360465
881	0.0833333	0.0952381	0.142857	0.0952381	0.0833333	0.0833333	0.0833333	0.178571	0.0952381	0.0595238	_topic_08	0.178571
882	0.125	0.0892857	0.107143	0.107143	0.107143	0.0892857	0.0892857	0.107143	0.0892857	0.0892857	_topic_01	0.125
883	0.0862069	0.0862069	0.0862069	0.0862069	0.0862069	0.0862069	0.103448	0.0862069	0.0862069	0.206897	_topic_10	0.206897
884	0.0722892	0.060241	0.0722892	0.060241	0.108434	0.0963855	0.325301	0.0722892	0.060241	0.0722892	_topic_07	0.325301
885	0.127273	0.0909091	0.0909091	0.109091	0.0909091	0.109091	0.109091	0.0909091	0.0909091	0.0909091	_topic_01	0.127273
886	0.0909091	0.0909091	0.0909091	0.0909091	0.127273	0.0909091	0.0909091	0.127273	0.109091	0.0909091	_topic_05	0.127273
887	0.0641026	0.0641026	0.0769231	0.102564	0.0641026	0.0641026	0.0641026	0.0641026	0.371795	0.0641026	_topic_09	0.371795
888	0.0714286	0.114286	0.114286	0.0714286	0.0857143	0.0714286	0.0857143	0.2	0.0857143	0.1	_topic_08	0.2
889	0.125	0.138889	0.0694444	0.0972222	0.0694444	0.0694444	0.111111	0.111111	0.0833333	0.125	_topic_02	0.138889
890	0.133333	0.116667	0.116667	0.1	0.1	0.0833333	0.0833333	0.1	0.0833333	0.0833333	_topic_01	0.133333
891	0.0704225	0.112676	0.0704225	0.0704225	0.140845	0.0985915	0.084507	0.084507	0.084507	0.183099	_topic_10	0.183099
892	0.135135	0.0675676	0.189189	0.0810811	0.135135	0.0675676	0.108108	0.0675676	0.0810811	0.0675676	_topic_03	0.189189
893	0.0804598	0.0804598	0.0689655	0.114943	0.0574713	0.114943	0.0804598	0.126437	0.218391	0.0574713	_topic_09	0.218391
894	0.0857143	0.1	0.0714286	0.128571	0.0857143	0.0714286	0.1	0.171429	0.114286	0.0714286	_topic_08	0.171429
895	0.0833333	0.1	0.0833333	0.0833333	0.0833333	0.0833333	0.183333	0.1	0.116667	0.0833333	_topic_07	0.183333
896	0.078125	0.078125	0.109375	0.09375	0.109375	0.109375	0.09375	0.125	0.125	0.078125	_topic_08	0.125
897	0.084507	0.0704225	0.0985915	0.15493	0.0704225	0.140845	0.126761	0.0985915	0.084507	0.0704225	_topic_04	0.15493
898	0.161765	0.0882353	0.0882353	0.0735294	0.0735294	0.0882353	0.147059	0.117647	0.0735294	0.0882353	_topic_01	0.161765
899	0.0490196	0.107843	0.0588235	0.0588235	0.0490196	0.0882353	0.431373	0.0490196	0.0490196	0.0588235	_topic_07	0.431373
900	0.078125	0.109375	0.078125	0.109375	0.09375	0.09375	0.109375	0.078125	0.15625	0.09375	_topic_09	0.15625
901	0.105263	0.0877193	0.0877193	0.122807	0.0877193	0.0877193	0.105263	0.105263	0.105263	0.105263	_topic_04	0.122807
902	0.0568182	0.0568182	0.0568182	0.0568182	0.0568182	0.125	0.0681818	0.0568182	0.409091	0.0568182	_topic_09	0.409091
903	0.144737	0.131579	0.0921053	0.0789474	0.0789474	0.131579	0.0789474	0.0921053	0.0657895	0.105263	_topic_01	0.144737
904	0.0909091	0.151515	0.0909091	0.0757576	0.121212	0.0909091	0.0909091	0.0909091	0.0757576	0.121212	_topic_02	0.151515
905	0.130435	0.0869565	0.115942	0.15942	0.0869565	0.0724638	0.0869565	0.101449	0.0869565	0.0724638	_topic_04	0.15942
906	0.0617284	0.0864198	0.111111	0.0740741	0.123457	0.0987654	0.234568	0.0740741	0.0740741	0.0617284	_topic_07	0.234568
907	0.15	0.07	0.1	0.07	0.11	0.05	0.06	0.28	0.05	0.06	_topic_08	0.28
908	0.0933333	0.0933333	0.0933333	0.08	0.0933333	0.106667	0.16	0.106667	0.0933333	0.08	_topic_07	0.16
909	0.078125	0.09375	0.140625	0.09375	0.09375	0.078125	0.15625	0.09375	0.09375	0.078125	_topic_07	0.15625
910	0.0847458	0.118644	0.101695	0.0847458	0.101695	0.118644	0.0847458	0.118644	0.101695	0.0847458	_topic_02	0.118644
911	0.0895522	0.0895522	0.0895522	0.119403	0.104478	0.0746269	0.0746269	0.149254	0.104478	0.104478	_topic_08	0.149254
912	0.0925926	0.111111	0.0925926	0.0925926	0.0925926	0.148148	0.0925926	0.0925926	0.0925926	0.0925926	_topic_06	0.148148
913	0.0985915	0.112676	0.112676	0.084507	0.15493	0.0985915	0.0704225	0.0704225	0.084507	0.112676	_topic_05	0.15493
914	0.0833333	0.111111	0.0694444	0.0694444	0.0694444	0.166667	0.0694444	0.0972222	0.194444	0.0694444	_topic_09	0.194444
915	0.0759494	0.113924	0.139241	0.0759494	0.0632911	0.0886076	0.0886076	0.0759494	0.0632911	0.21519	_topic_10	0.21519
916	0.117647	0.117647	0.0882353	0.117647	0.0882353	0.0735294	0.117647	0.0882353	0.0882353	0.102941	_topic_01	0.117647
917	0.102941	0.0882353	0.102941	0.0735294	0.0882353	0.132353	0.132353	0.0735294	0.0882353	0.117647	_topic_06	0.132353
918	0.118421	0.0789474	0.0657895	0.0789474	0.0921053	0.0921053	0.0657895	0.0921053	0.25	0.0657895	_topic_09	0.25
919	0.121212	0.151515	0.136364	0.0909091	0.0909091	0.0909091	0.0909091	0.0757576	0.0757576	0.0757576	_topic_02	0.151515
920	0.0617284	0.0617284	0.0617284	0.0617284	0.0740741	0.0617284	0.0617284	0.382716	0.0987654	0.0740741	_topic_08	0.382716
921	0.0816327	0.0510204	0.0612245	0.387755	0.0510204	0.0612245	0.0510204	0.0612245	0.112245	0.0816327	_topic_04	0.387755
922	0.0909091	0.0909091	0.0909091	0.0909091	0.0909091	0.127273	0.0909091	0.0909091	0.0909091	0.145455	_topic_10	0.145455
923	0.0769231	0.0923077	0.0769231	0.107692	0.153846	0.138462	0.107692	0.0769231	0.0769231	0.0923077	_topic_05	0.153846
924	0.0724638	0.115942	0.0869565	0.0869565	0.130435	0.0869565	0.0724638	0.101449	0.173913	0.0724638	_topic_09	0.173913
925	0.0833333	0.0694444	0.0694444	0.111111	0.0694444	0.125	0.0694444	0.236111	0.0833333	0.0833333	_topic_08	0.236111
926	0.0595238	0.0595238	0.0595238	0.0952381	0.0595238	0.0833333	0.0952381	0.0833333	0.333333	0.0714286	_topic_09	0.333333
927	0.0897436	0.102564	0.0769231	0.217949	0.0641026	0.0769231	0.102564	0.0769231	0.0641026	0.128205	_topic_04	0.217949
928	0.0821918	0.109589	0.0958904	0.0821918	0.109589	0.0958904	0.0821918	0.0958904	0.0821918	0.164384	_topic_10	0.164384
929	0.0892857	0.125	0.0892857	0.107143	0.0892857	0.107143	0.0892857	0.0892857	0.107143	0.107143	_topic_02	0.125
930	0.0595238	0.0595238	0.0595238	0.285714	0.0595238	0.0595238	0.0714286	0.0952381	0.190476	0.0595238	_topic_04	0.285714
931	0.1	0.114286	0.0714286	0.0714286	0.185714	0.0857143	0.1	0.114286	0.0714286	0.0857143	_topic_05	0.185714
932	0.0793651	0.0793651	0.0952381	0.126984	0.111111	0.0793651	0.0793651	0.111111	0.0793651	0.15873	_topic_10	0.15873
933	0.0917431	0.0733945	0.0917431	0.155963	0.0642202	0.0642202	0.247706	0.110092	0.0458716	0.0550459	_topic_07	0.247706
934	0.08	0.0933333	0.0666667	0.253333	0.08	0.106667	0.0666667	0.08	0.106667	0.0666667	_topic_04	0.253333
935	0.0657895	0.0657895	0.0657895	0.0789474	0.0789474	0.0921053	0.0921053	0.118421	0.276316	0.0657895	_topic_09	0.276316
936	0.0909091	0.121212	0.0757576	0.0909091	0.0909091	0.0757576	0.151515	0.0909091	0.106061	0.106061	_topic_07	0.151515
937	0.0617284	0.0740741	0.0864198	0.148148	0.0987654	0.111111	0.0864198	0.0864198	0.17284	0.0740741	_topic_09	0.17284
938	0.0892857	0.0892857	0.0892857	0.0892857	0.0892857	0.0892857	0.0892857	0.196429	0.0892857	0.0892857	_topic_08	0.196429
939	0.121212	0.106061	0.0757576	0.0757576	0.106061	0.166667	0.0909091	0.106061	0.0757576	0.0757576	_topic_06	0.166667
940	0.166667	0.0714286	0.107143	0.0714286	0.0833333	0.119048	0.0952381	0.107143	0.0952381	0.0833333	_topic_01	0.166667
941	0.109589	0.0821918	0.0821918	0.0958904	0.123288	0.0684932	0.0684932	0.0821918	0.0684932	0.219178	_topic_10	0.219178
942	0.0674157	0.123596	0.0674157	0.0674157	0.0561798	0.179775	0.269663	0.0561798	0.0561798	0.0561798	_topic_07	0.269663
943	0.106383	0.0638298	0.0531915	0.0638298	0.0638298	0.37234	0.0638298	0.0638298	0.0851064	0.0638298	_topic_06	0.37234
944	0.104478	0.0895522	0.0746269	0.0746269	0.0746269	0.0746269	0.208955	0.0895522	0.0746269	0.134328	_topic_07	0.208955
945	0.109091	0.0909091	0.0909091	0.0909091	0.0909091	0.0909091	0.127273	0.0909091	0.109091	0.109091	_topic_07	0.127273
946	0.114754	0.114754	0.0819672	0.180328	0.0819672	0.0819672	0.0819672	0.0819672	0.0819672	0.0983607	_topic_04	0.180328
947	0.0555556	0.0666667	0.0666667	0.233333	0.0666667	0.111111	0.1	0.122222	0.111111	0.0666667	_topic_04	0.233333
948	0.0967742	0.0967742	0.0806452	0.0967742	0.0806452	0.0967742	0.129032	0.112903	0.112903	0.0967742	_topic_07	0.129032
949	0.109375	0.109375	0.078125	0.078125	0.125	0.09375	0.078125	0.171875	0.078125	0.078125	_topic_08	0.171875
950	0.0833333	0.0833333	0.0833333	0.116667	0.1	0.0833333	0.0833333	0.1	0.0833333	0.183333	_topic_10	0.183333
951	0.157143	0.0857143	0.0857143	0.0714286	0.0714286	0.0857143	0.171429	0.1	0.1	0.0714286	_topic_07	0.171429
952	0.0649351	0.0779221	0.103896	0.155844	0.0779221	0.0909091	0.0649351	0.103896	0.142857	0.116883	_topic_04	0.155844
953	0.0704225	0.084507	0.0704225	0.267606	0.084507	0.084507	0.0985915	0.0704225	0.084507	0.084507	_topic_04	0.267606
954	0.0595238	0.0952381	0.130952	0.0714286	0.0833333	0.107143	0.154762	0.0952381	0.130952	0.0714286	_topic_07	0.154762
955	0.129412	0.105882	0.235294	0.0823529	0.0588235	0.0705882	0.0705882	0.0705882	0.0705882	0.105882	_topic_03	0.235294
956	0.0581395	0.0697674	0.0813953	0.395349	0.0813953	0.0581395	0.0581395	0.0697674	0.0581395	0.0697674	_topic_04	0.395349
957	0.0566038	0.0754717	0.103774	0.0849057	0.0754717	0.122642	0.216981	0.0660377	0.113208	0.0849057	_topic_07	0.216981
958	0.0923077	0.0769231	0.123077	0.138462	0.0769231	0.0769231	0.107692	0.0769231	0.0769231	0.153846	_topic_10	0.153846
959	0.0724638	0.144928	0.0724638	0.0724638	0.0724638	0.0724638	0.0869565	0.101449	0.231884	0.0724638	_topic_09	0.231884
960	0.0769231	0.153846	0.0923077	0.138462	0.0923077	0.0769231	0.0923077	0.107692	0.0923077	0.0769231	_topic_02	0.153846
961	0.0641026	0.346154	0.0641026	0.0769231	0.0641026	0.0769231	0.115385	0.0641026	0.0641026	0.0641026	_topic_02	0.346154
962	0.109091	0.127273	0.0909091	0.0909091	0.0909091	0.0909091	0.0909091	0.0909091	0.109091	0.109091	_topic_02	0.127273
963	0.0952381	0.0793651	0.0793651	0.0952381	0.0793651	0.111111	0.111111	0.174603	0.0952381	0.0793651	_topic_08	0.174603
964	0.0833333	0.0833333	0.0833333	0.0833333	0.1	0.116667	0.116667	0.133333	0.116667	0.0833333	_topic_08	0.133333
965	0.0581395	0.104651	0.0697674	0.0581395	0.0930233	0.0813953	0.0697674	0.0581395	0.348837	0.0581395	_topic_09	0.348837
966	0.109375	0.09375	0.109375	0.09375	0.078125	0.109375	0.125	0.109375	0.09375	0.078125	_topic_07	0.125
967	0.111111	0.125	0.0694444	0.125	0.125	0.0694444	0.0833333	0.111111	0.0694444	0.111111	_topic_02	0.125
968	0.0972222	0.0694444	0.138889	0.0972222	0.0972222	0.0833333	0.0833333	0.111111	0.0833333	0.138889	_topic_03	0.138889
969	0.0810811	0.162162	0.0675676	0.0810811	0.0945946	0.121622	0.0945946	0.0810811	0.121622	0.0945946	_topic_02	0.162162
970	0.0857143	0.0857143	0.0857143	0.0857143	0.1	0.1	0.0857143	0.157143	0.0857143	0.128571	_topic_08	0.157143
971	0.0833333	0.133333	0.1	0.0833333	0.0833333	0.116667	0.1	0.133333	0.0833333	0.0833333	_topic_02	0.133333
972	0.0746269	0.0746269	0.0895522	0.0746269	0.104478	0.0895522	0.179104	0.104478	0.134328	0.0746269	_topic_07	0.179104
973	0.0789474	0.0657895	0.0657895	0.0657895	0.184211	0.0657895	0.236842	0.0789474	0.0921053	0.0657895	_topic_07	0.236842
974	0.060241	0.0722892	0.060241	0.060241	0.060241	0.0963855	0.39759	0.060241	0.0722892	0.060241	_topic_07	0.39759
975	0.0806452	0.112903	0.0806452	0.0806452	0.0967742	0.0967742	0.177419	0.0806452	0.112903	0.0806452	_topic_07	0.177419
976	0.10989	0.0879121	0.0769231	0.0769231	0.0879121	0.186813	0.120879	0.0989011	0.0989011	0.0549451	_topic_06	0.186813
977	0.0595238	0.0595238	0.0595238	0.0714286	0.0595238	0.380952	0.0833333	0.0833333	0.0714286	0.0714286	_topic_06	0.380952
978	0.0961538	0.115385	0.0961538	0.0961538	0.115385	0.0961538	0.0961538	0.0961538	0.0961538	0.0961538	_topic_02	0.115385
979	0.0833333	0.111111	0.0833333	0.180556	0.125	0.0694444	0.0972222	0.0972222	0.0694444	0.0833333	_topic_04	0.180556
980	0.125	0.0972222	0.194444	0.111111	0.0972222	0.0833333	0.0694444	0.0833333	0.0694444	0.0694444	_topic_03	0.194444
981	0.0531915	0.0957447	0.0744681	0.361702	0.0531915	0.0851064	0.0744681	0.0744681	0.0744681	0.0531915	_topic_04	0.361702
982	0.0724638	0.0869565	0.15942	0.0869565	0.101449	0.0869565	0.115942	0.0724638	0.0724638	0.144928	_topic_03	0.15942
983	0.104478	0.0746269	0.0746269	0.104478	0.104478	0.104478	0.0746269	0.179104	0.104478	0.0746269	_topic_08	0.179104
984	0.0759494	0.303797	0.0632911	0.101266	0.0886076	0.0759494	0.101266	0.0632911	0.0632911	0.0632911	_topic_02	0.303797
985	0.047619	0.047619	0.047619	0.047619	0.0571429	0.52381	0.0571429	0.0571429	0.0571429	0.0571429	_topic_06	0.52381
986	0.145161	0.0967742	0.0806452	0.0806452	0.0967742	0.112903	0.112903	0.112903	0.0806452	0.0806452	_topic_01	0.145161
987	0.133333	0.0933333	0.08	0.106667	0.106667	0.08	0.0933333	0.0666667	0.0666667	0.173333	_topic_10	0.173333
988	0.0909091	0.109091	0.109091	0.109091	0.109091	0.0909091	0.0909091	0.0909091	0.0909091	0.109091	_topic_02	0.109091
989	0.1	0.0833333	0.0833333	0.0833333	0.0833333	0.1	0.0833333	0.1	0.0833333	0.2	_topic_10	0.2
990	0.0666667	0.0666667	0.106667	0.0666667	0.08	0.173333	0.12	0.0933333	0.16	0.0666667	_topic_06	0.173333
991	0.0925926	0.0925926	0.12963	0.111111	0.0925926	0.0925926	0.0925926	0.0925926	0.0925926	0.111111	_topic_03	0.12963
992	0.0684932	0.0684932	0.0821918	0.0684932	0.205479	0.0684932	0.0684932	0.0958904	0.123288	0.150685	_topic_05	0.205479
993	0.358025	0.0740741	0.0617284	0.0740741	0.0617284	0.0740741	0.0617284	0.0617284	0.0864198	0.0864198	_topic_01	0.358025
994	0.0862069	0.12069	0.12069	0.0862069	0.0862069	0.0862069	0.0862069	0.0862069	0.137931	0.103448	_topic_09	0.137931
995	0.117647	0.102941	0.102941	0.117647	0.0735294	0.0735294	0.161765	0.102941	0.0735294	0.0735294	_topic_07	0.161765
996	0.084507	0.140845	0.0704225	0.0704225	0.197183	0.112676	0.084507	0.0704225	0.084507	0.084507	_topic_05	0.197183
997	0.0952381	0.0952381	0.0952381	0.15873	0.0793651	0.0793651	0.0793651	0.126984	0.0793651	0.111111	_topic_04	0.15873
998	0.078125	0.125	0.078125	0.078125	0.109375	0.078125	0.09375	0.078125	0.078125	0.203125	_topic_10	0.203125
999	0.1	0.1	0.116667	0.0833333	0.133333	0.0833333	0.0833333	0.116667	0.0833333	0.1	_topic_05	0.133333
1000	0.12069	0.0862069	0.103448	0.12069	0.103448	0.103448	0.0862069	0.0862069	0.0862069	0.103448	_topic_01	0.12069
1001	0.042735	0.0683761	0.0512821	0.487179	0.042735	0.0683761	0.042735	0.0854701	0.0683761	0.042735	_topic_04	0.487179
1002	0.105263	0.0657895	0.0657895	0.263158	0.131579	0.0789474	0.0657895	0.0789474	0.0789474	0.0657895	_topic_04	0.263158
1003	0.142857	0.0779221	0.0779221	0.207792	0.142857	0.0649351	0.0779221	0.0649351	0.0779221	0.0649351	_topic_04	0.207792
1004	0.0810811	0.0810811	0.0945946	0.121622	0.0675676	0.0810811	0.0810811	0.0945946	0.0810811	0.216216	_topic_10	0.216216
1005	0.0659341	0.0769231	0.0549451	0.417582	0.0549451	0.10989	0.0549451	0.0549451	0.0549451	0.0549451	_topic_04	0.417582
1006	0.060241	0.120482	0.0843373	0.156627	0.060241	0.108434	0.0722892	0.13253	0.144578	0.060241	_topic_04	0.156627
1007	0.0930233	0.0697674	0.0581395	0.0930233	0.0581395	0.313953	0.0930233	0.0581395	0.104651	0.0581395	_topic_06	0.313953
1008	0.0941176	0.105882	0.0705882	0.235294	0.0823529	0.0705882	0.0705882	0.0588235	0.141176	0.0705882	_topic_04	0.235294
1009	0.12	0.133333	0.0933333	0.0933333	0.0666667	0.0666667	0.213333	0.08	0.0666667	0.0666667	_topic_07	0.213333
1010	0.0588235	0.0941176	0.0823529	0.0941176	0.0588235	0.105882	0.0823529	0.305882	0.0588235	0.0588235	_topic_08	0.305882
1011	0.084507	0.0704225	0.0704225	0.112676	0.0704225	0.112676	0.084507	0.084507	0.239437	0.0704225	_topic_09	0.239437
1012	0.0543478	0.0652174	0.0652174	0.076087	0.0543478	0.119565	0.380435	0.0652174	0.0652174	0.0543478	_topic_07	0.380435
1013	0.0819672	0.0819672	0.0819672	0.0819672	0.0819672	0.114754	0.0819672	0.114754	0.163934	0.114754	_topic_09	0.163934
1014	0.0983607	0.131148	0.114754	0.114754	0.0983607	0.0983607	0.0819672	0.0819672	0.0983607	0.0819672	_topic_02	0.131148
1015	0.08	0.0666667	0.0666667	0.08	0.0666667	0.146667	0.0666667	0.0933333	0.253333	0.08	_topic_09	0.253333
1016	0.0645161	0.193548	0.0645161	0.150538	0.0645161	0.107527	0.0645161	0.0645161	0.139785	0.0860215	_topic_02	0.193548
1017	0.09375	0.1875	0.125	0.078125	0.078125	0.09375	0.109375	0.078125	0.078125	0.078125	_topic_02	0.1875
1018	0.1	0.0833333	0.116667	0.1	0.0833333	0.0833333	0.1	0.1	0.0833333	0.15	_topic_10	0.15
1019	0.0909091	0.0909091	0.106061	0.106061	0.0757576	0.121212	0.0757576	0.0909091	0.0757576	0.166667	_topic_10	0.166667
1020	0.103448	0.0862069	0.155172	0.0862069	0.0862069	0.0862069	0.0862069	0.0862069	0.0862069	0.137931	_topic_03	0.155172
1021	0.0689655	0.114943	0.0689655	0.103448	0.0804598	0.0689655	0.0689655	0.0804598	0.0689655	0.275862	_topic_10	0.275862
1022	0.0641026	0.24359	0.0769231	0.102564	0.102564	0.0897436	0.0897436	0.0897436	0.0769231	0.0641026	_topic_02	0.24359
1023	0.304878	0.097561	0.0853659	0.0731707	0.0731707	0.097561	0.0609756	0.0731707	0.0609756	0.0731707	_topic_01	0.304878
1024	0.0757576	0.151515	0.0757576	0.0757576	0.0757576	0.106061	0.166667	0.106061	0.0757576	0.0909091	_topic_07	0.166667
1025	0.0810811	0.202703	0.0675676	0.108108	0.108108	0.0810811	0.0810811	0.0945946	0.0675676	0.108108	_topic_02	0.202703
1026	0.109091	0.0909091	0.0909091	0.0909091	0.127273	0.0909091	0.0909091	0.0909091	0.0909091	0.127273	_topic_05	0.127273
1027	0.0833333	0.0972222	0.0972222	0.0972222	0.138889	0.180556	0.0694444	0.0694444	0.0833333	0.0833333	_topic_06	0.180556
1028	0.1	0.116667	0.133333	0.0833333	0.1	0.1	0.0833333	0.0833333	0.116667	0.0833333	_topic_03	0.133333
1029	0.112903	0.0806452	0.0967742	0.0806452	0.0967742	0.0967742	0.0806452	0.16129	0.0806452	0.112903	_topic_08	0.16129
1030	0.0909091	0.0757576	0.136364	0.136364	0.0909091	0.0757576	0.136364	0.106061	0.0757576	0.0757576	_topic_03	0.136364
1031	0.134328	0.104478	0.104478	0.0895522	0.104478	0.119403	0.0746269	0.0746269	0.0746269	0.119403	_topic_01	0.134328
1032	0.0673077	0.0480769	0.0576923	0.0673077	0.375	0.0480769	0.0673077	0.0576923	0.0673077	0.144231	_topic_05	0.375
1033	0.0833333	0.111111	0.111111	0.0833333	0.152778	0.111111	0.0833333	0.0833333	0.0833333	0.0972222	_topic_05	0.152778
1034	0.0847458	0.118644	0.0847458	0.118644	0.118644	0.101695	0.0847458	0.101695	0.0847458	0.101695	_topic_02	0.118644
1035	0.1	0.0833333	0.116667	0.1	0.133333	0.0833333	0.0833333	0.116667	0.0833333	0.1	_topic_05	0.133333
1036	0.078125	0.109375	0.109375	0.109375	0.125	0.109375	0.125	0.078125	0.078125	0.078125	_topic_05	0.125
1037	0.0806452	0.129032	0.112903	0.0806452	0.112903	0.0806452	0.0967742	0.0967742	0.0967742	0.112903	_topic_02	0.129032
1038	0.0987654	0.0740741	0.0740741	0.0740741	0.0740741	0.0740741	0.123457	0.0617284	0.259259	0.0864198	_topic_09	0.259259
1039	0.0963855	0.0722892	0.0843373	0.0722892	0.108434	0.204819	0.0843373	0.0722892	0.13253	0.0722892	_topic_06	0.204819
1040	0.0806452	0.129032	0.0967742	0.112903	0.0806452	0.0967742	0.112903	0.0967742	0.0806452	0.112903	_topic_02	0.129032
1041	0.0985915	0.0704225	0.0985915	0.084507	0.084507	0.084507	0.0704225	0.0704225	0.267606	0.0704225	_topic_09	0.267606
1042	0.112903	0.0806452	0.112903	0.0806452	0.112903	0.0806452	0.16129	0.0806452	0.0806452	0.0967742	_topic_07	0.16129
1043	0.0923077	0.123077	0.107692	0.107692	0.0923077	0.0769231	0.0769231	0.0769231	0.0769231	0.169231	_topic_10	0.169231
1044	0.0652174	0.0652174	0.0869565	0.130435	0.0652174	0.0869565	0.076087	0.26087	0.076087	0.0869565	_topic_08	0.26087
1045	0.0983607	0.0819672	0.0819672	0.0819672	0.180328	0.0983607	0.0983607	0.0819672	0.0819672	0.114754	_topic_05	0.180328
1046	0.0645161	0.0752688	0.0537634	0.0537634	0.0645161	0.0645161	0.0967742	0.0752688	0.387097	0.0645161	_topic_09	0.387097
1047	0.0967742	0.0967742	0.0967742	0.0806452	0.0967742	0.0967742	0.0806452	0.0806452	0.0967742	0.177419	_topic_10	0.177419
1048	0.104478	0.0746269	0.0895522	0.0746269	0.0895522	0.134328	0.0895522	0.0895522	0.164179	0.0895522	_topic_09	0.164179
1049	0.1	0.116667	0.116667	0.116667	0.1	0.1	0.0833333	0.0833333	0.1	0.0833333	_topic_02	0.116667
1050	0.0833333	0.0833333	0.133333	0.0833333	0.0833333	0.0833333	0.15	0.0833333	0.1	0.116667	_topic_07	0.15
1051	0.101695	0.0847458	0.0847458	0.0847458	0.101695	0.101695	0.0847458	0.0847458	0.0847458	0.186441	_topic_10	0.186441
1052	0.0909091	0.106061	0.0757576	0.0757576	0.121212	0.0909091	0.0757576	0.0909091	0.106061	0.166667	_topic_10	0.166667
1053	0.116667	0.1	0.1	0.0833333	0.0833333	0.1	0.0833333	0.0833333	0.1	0.15	_topic_10	0.15
1054	0.0961538	0.0961538	0.0961538	0.0961538	0.115385	0.0961538	0.0961538	0.0961538	0.0961538	0.115385	_topic_05	0.115385
1055	0.144928	0.0724638	0.0724638	0.15942	0.0724638	0.0724638	0.115942	0.130435	0.0724638	0.0869565	_topic_04	0.15942
1056	0.0897436	0.0897436	0.0897436	0.0641026	0.0897436	0.102564	0.24359	0.0641026	0.0769231	0.0897436	_topic_07	0.24359
1057	0.0892857	0.107143	0.0892857	0.0892857	0.0892857	0.125	0.0892857	0.107143	0.0892857	0.125	_topic_06	0.125
1058	0.0882353	0.0882353	0.0735294	0.117647	0.102941	0.0882353	0.102941	0.0735294	0.176471	0.0882353	_topic_09	0.176471
1059	0.0862069	0.12069	0.0862069	0.103448	0.103448	0.0862069	0.103448	0.137931	0.0862069	0.0862069	_topic_08	0.137931
1060	0.084507	0.084507	0.0704225	0.0704225	0.0985915	0.084507	0.267606	0.0985915	0.0704225	0.0704225	_topic_07	0.267606
1061	0.078125	0.078125	0.078125	0.078125	0.125	0.078125	0.078125	0.078125	0.09375	0.234375	_topic_10	0.234375
1062	0.0684932	0.0684932	0.0684932	0.0684932	0.0821918	0.219178	0.0684932	0.123288	0.164384	0.0684932	_topic_06	0.219178
1063	0.0909091	0.0909091	0.0779221	0.12987	0.0779221	0.142857	0.12987	0.0779221	0.103896	0.0779221	_topic_06	0.142857
1064	0.0510204	0.0816327	0.0816327	0.0714286	0.0714286	0.244898	0.153061	0.0816327	0.0816327	0.0816327	_topic_06	0.244898
1065	0.09375	0.109375	0.09375	0.078125	0.09375	0.109375	0.140625	0.09375	0.109375	0.078125	_topic_07	0.140625
1066	0.105263	0.0877193	0.105263	0.0877193	0.105263	0.0877193	0.0877193	0.122807	0.0877193	0.122807	_topic_08	0.122807
1067	0.0684932	0.0958904	0.0684932	0.315068	0.0684932	0.0684932	0.0684932	0.0958904	0.0821918	0.0684932	_topic_04	0.315068
1068	0.422222	0.0555556	0.0777778	0.0666667	0.0666667	0.0555556	0.0777778	0.0666667	0.0555556	0.0555556	_topic_01	0.422222
1069	0.0740741	0.0617284	0.0617284	0.0740741	0.111111	0.308642	0.0617284	0.0864198	0.0987654	0.0617284	_topic_06	0.308642
1070	0.0847458	0.0847458	0.118644	0.0847458	0.118644	0.0847458	0.0847458	0.118644	0.0847458	0.135593	_topic_10	0.135593
1071	0.0804598	0.091954	0.091954	0.0574713	0.0574713	0.16092	0.252874	0.091954	0.0574713	0.0574713	_topic_07	0.252874
1072	0.0967742	0.0806452	0.0806452	0.0806452	0.129032	0.0806452	0.0806452	0.112903	0.0967742	0.16129	_topic_10	0.16129
1073	0.0779221	0.0779221	0.0649351	0.0909091	0.0649351	0.0909091	0.0779221	0.142857	0.233766	0.0779221	_topic_09	0.233766
1074	0.0695652	0.121739	0.0608696	0.0434783	0.0521739	0.321739	0.104348	0.0695652	0.0869565	0.0695652	_topic_06	0.321739
1075	0.112676	0.0704225	0.0704225	0.0704225	0.0704225	0.253521	0.0704225	0.140845	0.0704225	0.0704225	_topic_06	0.253521
1076	0.0952381	0.0793651	0.0793651	0.0952381	0.126984	0.111111	0.15873	0.0952381	0.0793651	0.0793651	_topic_07	0.15873
1077	0.0649351	0.0779221	0.0779221	0.0779221	0.0649351	0.142857	0.0649351	0.272727	0.0909091	0.0649351	_topic_08	0.272727
1078	0.0804598	0.126437	0.0804598	0.0804598	0.0574713	0.149425	0.0689655	0.183908	0.091954	0.0804598	_topic_08	0.183908
1079	0.0609756	0.0609756	0.0609756	0.109756	0.0609756	0.097561	0.0609756	0.329268	0.0731707	0.0853659	_topic_08	0.329268
1080	0.0574713	0.0574713	0.0689655	0.103448	0.0689655	0.333333	0.0574713	0.091954	0.103448	0.0574713	_topic_06	0.333333
1081	0.0985915	0.084507	0.126761	0.0704225	0.0985915	0.112676	0.140845	0.0985915	0.0985915	0.0704225	_topic_07	0.140845
1082	0.232558	0.0697674	0.0813953	0.0930233	0.0581395	0.127907	0.151163	0.0581395	0.0697674	0.0581395	_topic_01	0.232558
1083	0.0625	0.3875	0.0625	0.075	0.0625	0.075	0.0625	0.075	0.075	0.0625	_topic_02	0.3875
1084	0.0909091	0.0909091	0.0909091	0.109091	0.0909091	0.0909091	0.145455	0.0909091	0.0909091	0.109091	_topic_07	0.145455
1085	0.0875	0.075	0.125	0.1125	0.075	0.175	0.0875	0.075	0.0625	0.125	_topic_06	0.175
1086	0.0705882	0.0823529	0.0823529	0.0823529	0.2	0.152941	0.0705882	0.117647	0.0588235	0.0823529	_topic_05	0.2
1087	0.0588235	0.0823529	0.0705882	0.0823529	0.0588235	0.176471	0.0588235	0.2	0.141176	0.0705882	_topic_08	0.2
1088	0.0757576	0.0757576	0.0757576	0.0757576	0.0757576	0.136364	0.212121	0.0909091	0.106061	0.0757576	_topic_07	0.212121
1089	0.0897436	0.0641026	0.0769231	0.0769231	0.0897436	0.0769231	0.0769231	0.0769231	0.0769231	0.294872	_topic_10	0.294872
1090	0.0833333	0.116667	0.0833333	0.0833333	0.1	0.116667	0.0833333	0.1	0.116667	0.116667	_topic_02	0.116667
1091	0.0581395	0.0697674	0.0813953	0.0697674	0.0697674	0.0930233	0.0581395	0.0581395	0.360465	0.0813953	_topic_09	0.360465
1092	0.0561798	0.0561798	0.0561798	0.0674157	0.0561798	0.0674157	0.0898876	0.0561798	0.426966	0.0674157	_topic_09	0.426966
1093	0.113924	0.0632911	0.0759494	0.0759494	0.113924	0.177215	0.101266	0.113924	0.101266	0.0632911	_topic_06	0.177215
1094	0.0609756	0.0609756	0.0731707	0.097561	0.0609756	0.317073	0.0853659	0.0731707	0.109756	0.0609756	_topic_06	0.317073
1095	0.0793651	0.0793651	0.0952381	0.0952381	0.0793651	0.0793651	0.111111	0.206349	0.0952381	0.0793651	_topic_08	0.206349
1096	0.134328	0.104478	0.0746269	0.119403	0.104478	0.0746269	0.0895522	0.134328	0.0746269	0.0895522	_topic_01	0.134328
1097	0.102564	0.128205	0.0641026	0.0897436	0.0769231	0.166667	0.0769231	0.0769231	0.128205	0.0897436	_topic_06	0.166667
1098	0.0810811	0.0810811	0.0675676	0.0675676	0.108108	0.189189	0.189189	0.0810811	0.0675676	0.0675676	_topic_06	0.189189
1099	0.118421	0.0921053	0.0789474	0.0921053	0.0657895	0.0789474	0.105263	0.105263	0.184211	0.0789474	_topic_09	0.184211
1100	0.0824742	0.0927835	0.278351	0.0515464	0.0618557	0.103093	0.134021	0.0927835	0.0515464	0.0515464	_topic_03	0.278351
1101	0.1	0.0888889	0.0888889	0.0666667	0.155556	0.0666667	0.0888889	0.222222	0.0666667	0.0555556	_topic_08	0.222222
1102	0.0588235	0.0823529	0.0588235	0.105882	0.0705882	0.270588	0.176471	0.0588235	0.0588235	0.0588235	_topic_06	0.270588
1103	0.0574713	0.0804598	0.0689655	0.0689655	0.252874	0.126437	0.0574713	0.0574713	0.16092	0.0689655	_topic_05	0.252874
1104	0.109091	0.127273	0.109091	0.0909091	0.0909091	0.0909091	0.0909091	0.0909091	0.0909091	0.109091	_topic_02	0.127273
1105	0.0537634	0.0537634	0.0537634	0.0967742	0.0967742	0.0645161	0.0645161	0.387097	0.0645161	0.0645161	_topic_08	0.387097
1106	0.0666667	0.0666667	0.08	0.0666667	0.0666667	0.0666667	0.0666667	0.36	0.0933333	0.0666667	_topic_08	0.36
1107	0.0925926	0.0925926	0.0925926	0.111111	0.0925926	0.0925926	0.0925926	0.12963	0.111111	0.0925926	_topic_08	0.12963
1108	0.0833333	0.0595238	0.0714286	0.0714286	0.0595238	0.0714286	0.0595238	0.380952	0.0833333	0.0595238	_topic_08	0.380952
1109	0.111111	0.111111	0.0952381	0.15873	0.0793651	0.111111	0.0793651	0.0952381	0.0793651	0.0793651	_topic_04	0.15873
1110	0.0608696	0.0608696	0.0782609	0.0695652	0.0521739	0.0521739	0.486957	0.0434783	0.0434783	0.0521739	_topic_07	0.486957
1111	0.131148	0.0819672	0.0819672	0.0983607	0.114754	0.0819672	0.114754	0.114754	0.0819672	0.0983607	_topic_01	0.131148
1112	0.0724638	0.101449	0.101449	0.0869565	0.0724638	0.0869565	0.0724638	0.0724638	0.231884	0.101449	_topic_09	0.231884
1113	0.0869565	0.115942	0.0869565	0.0724638	0.101449	0.101449	0.101449	0.130435	0.0724638	0.130435	_topic_08	0.130435
1114	0.0892857	0.107143	0.142857	0.107143	0.107143	0.0892857	0.0892857	0.0892857	0.0892857	0.0892857	_topic_03	0.142857
1115	0.0882353	0.0735294	0.0882353	0.0735294	0.0735294	0.0882353	0.25	0.102941	0.0882353	0.0735294	_topic_07	0.25
1116	0.0757576	0.106061	0.0909091	0.0757576	0.19697	0.0757576	0.0909091	0.0757576	0.106061	0.106061	_topic_05	0.19697
1117	0.176471	0.0882353	0.0735294	0.0882353	0.0735294	0.0735294	0.117647	0.0882353	0.147059	0.0735294	_topic_01	0.176471
1118	0.103896	0.103896	0.181818	0.0909091	0.142857	0.0649351	0.0649351	0.0909091	0.0649351	0.0909091	_topic_03	0.181818
1119	0.118644	0.101695	0.101695	0.118644	0.101695	0.0847458	0.0847458	0.101695	0.0847458	0.101695	_topic_01	0.118644
1120	0.101695	0.0847458	0.0847458	0.0847458	0.0847458	0.0847458	0.169492	0.101695	0.101695	0.101695	_topic_07	0.169492
1121	0.0972222	0.125	0.152778	0.0972222	0.0833333	0.0833333	0.0833333	0.125	0.0694444	0.0833333	_topic_03	0.152778
1122	0.0632911	0.0759494	0.0759494	0.0886076	0.0759494	0.0759494	0.0632911	0.341772	0.0759494	0.0632911	_topic_08	0.341772
1123	0.179104	0.104478	0.0746269	0.104478	0.0746269	0.104478	0.0746269	0.119403	0.0746269	0.0895522	_topic_01	0.179104
1124	0.0857143	0.128571	0.0714286	0.157143	0.0714286	0.114286	0.157143	0.0714286	0.0714286	0.0714286	_topic_04	0.157143
1125	0.084507	0.0704225	0.084507	0.0704225	0.0985915	0.0985915	0.126761	0.183099	0.112676	0.0704225	_topic_08	0.183099
1126	0.0909091	0.0909091	0.0909091	0.145455	0.0909091	0.0909091	0.0909091	0.127273	0.0909091	0.0909091	_topic_04	0.145455
1127	0.215385	0.0923077	0.123077	0.0769231	0.0769231	0.0769231	0.0923077	0.0769231	0.0923077	0.0769231	_topic_01	0.215385
1128	0.0759494	0.0886076	0.0632911	0.101266	0.0632911	0.0632911	0.0632911	0.303797	0.101266	0.0759494	_topic_08	0.303797
1129	0.0735294	0.0735294	0.0882353	0.0735294	0.0735294	0.147059	0.176471	0.132353	0.0882353	0.0735294	_topic_07	0.176471
1130	0.0697674	0.0581395	0.0930233	0.0581395	0.0581395	0.0581395	0.0581395	0.418605	0.0581395	0.0697674	_topic_08	0.418605
1131	0.123077	0.138462	0.0923077	0.153846	0.0923077	0.0769231	0.0769231	0.0769231	0.0923077	0.0769231	_topic_04	0.153846
1132	0.0833333	0.263889	0.0694444	0.0833333	0.0972222	0.0694444	0.111111	0.0833333	0.0694444	0.0694444	_topic_02	0.263889
1133	0.0697674	0.0697674	0.0581395	0.209302	0.127907	0.0813953	0.0697674	0.0813953	0.0581395	0.174419	_topic_04	0.209302
1134	0.0987654	0.0864198	0.0740741	0.0617284	0.0740741	0.0987654	0.0617284	0.0740741	0.296296	0.0740741	_topic_09	0.296296
1135	0.0843373	0.253012	0.060241	0.0722892	0.0722892	0.0963855	0.0963855	0.108434	0.0963855	0.060241	_topic_02	0.253012
1136	0.0735294	0.102941	0.0735294	0.0882353	0.102941	0.102941	0.0735294	0.0735294	0.220588	0.0882353	_topic_09	0.220588
1137	0.0757576	0.0909091	0.0757576	0.30303	0.0757576	0.0757576	0.0757576	0.0757576	0.0757576	0.0757576	_topic_04	0.30303
1138	0.0933333	0.106667	0.0666667	0.0666667	0.0666667	0.0666667	0.08	0.266667	0.12	0.0666667	_topic_08	0.266667
1139	0.111111	0.0925926	0.0925926	0.0925926	0.0925926	0.111111	0.12963	0.0925926	0.0925926	0.0925926	_topic_07	0.12963
1140	0.0819672	0.0819672	0.245902	0.0983607	0.0819672	0.0819672	0.0819672	0.0819672	0.0819672	0.0819672	_topic_03	0.245902
1141	0.0543478	0.0543478	0.0543478	0.467391	0.076087	0.0543478	0.0543478	0.0543478	0.0543478	0.076087	_topic_04	0.467391
1142	0.0909091	0.106061	0.0909091	0.0909091	0.106061	0.106061	0.0757576	0.0909091	0.151515	0.0909091	_topic_09	0.151515
1143	0.0704225	0.0704225	0.0985915	0.0704225	0.0704225	0.0704225	0.0704225	0.323944	0.0704225	0.084507	_topic_08	0.323944
1144	0.0740741	0.0617284	0.0740741	0.0617284	0.0617284	0.0740741	0.0864198	0.0740741	0.358025	0.0740741	_topic_09	0.358025
1145	0.0806452	0.0967742	0.0806452	0.0967742	0.112903	0.0806452	0.0806452	0.129032	0.0806452	0.16129	_topic_10	0.16129
1146	0.0943396	0.0943396	0.0943396	0.0943396	0.0943396	0.0943396	0.113208	0.0943396	0.132075	0.0943396	_topic_09	0.132075
1147	0.103448	0.155172	0.0862069	0.0862069	0.0862069	0.0862069	0.0862069	0.0862069	0.12069	0.103448	_topic_02	0.155172
1148	0.0862069	0.0862069	0.0862069	0.103448	0.0862069	0.103448	0.137931	0.12069	0.103448	0.0862069	_topic_07	0.137931
1149	0.0746269	0.119403	0.119403	0.0746269	0.104478	0.164179	0.0746269	0.119403	0.0746269	0.0746269	_topic_06	0.164179

## Sheet: 主题词
#1			#2			#3			#4			#5			#6			#7			#8			#9			#10
moss	0.0144171		antigenic	0.00897679		survey [Noun]	0.0123296		formulation	0.0143978		eye	0.0143736		stress	0.0140108		genotype [Noun]	0.00982277		biofilm	0.0168574		recombinant	0.0162627		arthritis	0.0104936
pyoderma	0.0125251		staining	0.00860431		owner	0.0112449		oil	0.0118202		schenkius	0.010601		encode	0.00971083		locus	0.00982277		derivative [Noun]	0.0110067		vaccine	0.0148517		knee	0.00948139
worker	0.0113899		cytopathological	0.00860431		city	0.00943703		extract	0.0110837		conjunctivitis	0.0102237		synthase	0.00899416		genomic	0.00912364		filamentous	0.00990968		peptide	0.0116767		osteoarticular	0.00948139
gangrenosum	0.0110115		proteinase	0.00823183		hay	0.00907546		ml	0.0103472		multifocal	0.0102237		kinase	0.00863583		design [Verb]	0.00877408		alteration	0.00917834		protection	0.00956009		mg/day [Noun]	0.00914398
superficial	0.0102547		mild	0.00823183		practice	0.00871389		commercial	0.0103472		visceral	0.00984646		content	0.00827749		lurieus	0.00807495		binding	0.00881267		complement	0.00956009		left	0.00880656
voriconazole	0.00987626		capsulatum	0.00785935		wood	0.00871389		regimen	0.00997901		respiratory [Adj]	0.0094692		glycan	0.00827749		expansion	0.00772538		adhesion	0.00808133		+ [Noun]	0.00920732		giant	0.00846914
lig/ml	0.00911946		intensity	0.00785935		surveillance	0.00835232		product	0.00997901		injection	0.00909194		n-linked	0.00827749		amplification	0.00772538		matrix	0.00808133		il-10	0.00920732		infiltrate [Verb]	0.00846914
average	0.00836266		accuracy	0.00748687		pet	0.0072676		antimicrobial	0.00997901		mucosa	0.00909194		mycelium	0.00791916		element	0.00737582		special	0.00808133		rat	0.00920732		abscess	0.00779431
facial	0.00836266		field	0.00711439		record	0.0072676		photodynamic [Adj]	0.00961078		hypha	0.00871468		mutant [Adj]	0.00791916		efficient	0.00702625		experiment	0.00771565		+ [Verb]	0.00850178		arm	0.00779431
person	0.00798426		western	0.00711439		access	0.00690603		itraconazole-resistant	0.00924255		conjunctival [Adj]	0.00871468		dimorphism	0.00756083		phenotype	0.00667669		plasma	0.00771565		release [Noun]	0.00814901		antibiotic [Noun]	0.0074569
transplant	0.00798426		react	0.00711439		metropolitan	0.00690603		mg/kg	0.00887432		cytology	0.00796016		agar [Noun]	0.00720249		restriction	0.00667669		minimum	0.00734998		il-6	0.00779624		joint [Noun]	0.0074569
saturate	0.00798426		healing	0.00674191		point [Noun]	0.00654446		relapse [Noun]	0.00850609		surgery	0.00796016		stage	0.00720249		relationship	0.00632712		metabolic	0.00698431		peritoneal	0.00779624		suspicion	0.00711948
province	0.00760586		performance	0.00674191		free	0.00654446		intravenous	0.00740141		disorder	0.0075829		transition	0.00720249		transcribe	0.00632712		amphotericin [Verb]	0.00698431		gamma	0.00744347		lymphangitic	0.00711948
article	0.00760586		nested	0.00674191		veterinarian	0.00618288		/	0.00703318		medication	0.0075829		link [Verb]	0.00720249		cluster [Noun]	0.00597756		meningitis	0.00661864		beta [Noun]	0.00744347		foot	0.00678206
rural	0.00760586		fraction	0.00636943		municipality	0.00618288		cytotoxicity	0.00703318		cavity	0.00720564		glycoprotein	0.00684416		limit	0.00562799		heat	0.00661864		necrosis	0.00673793		leg	0.00678206
exudate	0.00722746		location	0.00636943		program	0.00618288		light [Noun]	0.00666495		dermatitis	0.00682838		larva	0.00684416		str	0.00562799		fibronectin	0.00661864		tnf-alpha	0.00673793		regression	0.00678206
database	0.00722746		electrophoresis	0.00636943		classical	0.00618288		chemical	0.00666495		cytologic	0.00682838		mammal	0.00684416		mating	0.00562799		lipid [Noun]	0.00661864		nitric	0.00673793		subsequently	0.00678206
cohort	0.00684906		exoantigen	0.00636943		address [Verb]	0.00618288		broad	0.00666495		count [Noun]	0.00645113		mellonellum	0.00684416		multiplex	0.00562799		azole [Adj]	0.00661864		phagocytic	0.00673793		misdiagnose	0.00644465
primarily	0.00684906		substantial	0.00636943		limitation	0.00582131		orally	0.00666495		tumor	0.00645113		functional	0.00684416		transformation	0.00562799		silver [Noun]	0.00625297		oxide	0.00638516		marinum	0.00610723
complication	0.00647066		tegumentary	0.00636943		female	0.00582131		localize	0.00666495		swab	0.00607387		poorly	0.00684416		polymorphic [Adj]	0.00562799		prognosis	0.00625297		dendritic	0.00638516		clinic	0.00610723
experience [Noun]	0.00647066		fluid [Noun]	0.00599695		implement	0.00582131		decrease	0.00629672		spore	0.00569661		mutant [Noun]	0.00648583		sequence	0.00562799		salt	0.00625297		verify	0.00638516		dermi	0.00610723
retrospectively	0.00647066		cross-reaction	0.00599695		setting	0.00545974		end [Noun]	0.00629672		cavitary	0.00569661		wild	0.00648583		originate	0.00562799		scan	0.00625297		stimulation	0.00603238		endophthalmitis	0.00610723
sphagnum [Noun]	0.00609225		sodium	0.00599695		awareness	0.00545974		mg/ml	0.00629672		difficulty	0.00531935		glucose	0.00612749		haplotype [Noun]	0.00527843		miltefosine [Noun]	0.0058873		depletion	0.00603238		suppurative	0.00610723
ulcerative	0.00609225		mycology	0.00562446		coinfection	0.00545974		fungistatic	0.00629672		nail	0.00531935		cycle	0.00576916		var	0.00527843		untreated	0.0058873		apoptosis	0.00603238		histopathologic	0.00610723
annual	0.00609225		cross-reactivity	0.00562446		gondius	0.00545974		kidney	0.00592849		armadillo	0.00531935		glycosylation	0.00576916		mitochondrial	0.00527843		azole [Noun]	0.00552163		incubation	0.00603238		endogenous	0.00610723
document	0.00609225		sporotrichin [Noun]	0.00562446		service	0.00545974		viability	0.00592849		diabetes	0.00494209		relevance	0.00576916		analyse	0.00527843		possibility	0.00552163		anti-inflammatory	0.00603238		heal	0.00610723
paper	0.00571385		gel	0.00525198		spatial	0.00545974		layer	0.00592849		carcinoma	0.00494209		wild-type	0.00576916		advance [Noun]	0.00492886		mode	0.00552163		potent	0.00603238		stain	0.00576981
paediatric	0.00533545		braziliensis	0.00525198		urban	0.00545974		procedure	0.00556026		reason	0.00494209		putative	0.00576916		set [Noun]	0.00492886		damage [Noun]	0.00515596		mediator	0.00567961		lymphadenopathy	0.00576981
implicate	0.00533545		extraction	0.00525198		capacity	0.00509817		checkerboard	0.00556026		abnormality	0.00494209		interact	0.00576916		bp	0.00492886		monotherapy	0.00515596		tlr-2	0.00567961		verrucous	0.00576981
asthma	0.00495705		positivity	0.00525198		intervention	0.00509817		chromatography	0.00556026		co-infection	0.00494209		open [Adj]	0.00541083		hypothesis	0.00492886		integrity	0.00515596		innate	0.00567961		mycobacterial	0.00576981
numerous	0.00495705		epidemiologic	0.00525198		predominance	0.00509817		oils	0.00556026		infiltration	0.00494209		finally	0.00541083		wide	0.00492886		endothelial	0.00515596		il-4	0.00532684		completely	0.00576981
age	0.00495705		strongly	0.00525198		water	0.00509817		great	0.00556026		definitive	0.00494209		predict	0.00541083		classic	0.00492886		fraction	0.00479029		transcription	0.00532684		appearance	0.0054324
date	0.00457865		employ	0.00525198		sex	0.00509817		renal	0.00519203		suggestive	0.00494209		stability	0.0050525		diseased	0.00492886		sterol	0.00479029		crucial	0.00532684		erythematous	0.0054324
misdiagnosis	0.00457865		standard	0.0048795		assessment	0.00509817		cytotoxic	0.00519203		occasionally	0.00494209		proper	0.0050525		cluster [Verb]	0.00492886		ibuprofen	0.00479029		elevated	0.00532684		white	0.0054324
pneumonia	0.00457865		reactivity	0.0048795		national	0.00509817		synergistic	0.00519203		facilitate	0.00494209		additionally	0.0050525		debris	0.0045793		mg/kg/day	0.00479029		leukocyte	0.00497407		daily [Adv]	0.0054324
south [Adj]	0.00457865		serodiagnosis	0.0048795		viable	0.00509817		chromomycosis	0.0048238		conjunctival [Noun]	0.00456483		differentially	0.0050525		lato	0.0045793		infrared	0.00479029		defense	0.00497407		erythema	0.00509498
differ	0.00457865		indirect	0.0048795		measure	0.00473659		marjoram	0.0048238		deficiency	0.00456483		lack	0.0050525		mat1-2	0.0045793		caspofungin	0.00442462		immunization	0.00497407		sarcoidosis	0.00509498
prescribe	0.00457865		sick	0.0048795		view	0.00473659		propoli	0.0048238		sequela	0.00456483		sugar	0.00469416		phylogeny	0.0045793		laminin	0.00442462		widespread	0.00497407		hiv-infected	0.00509498
percent	0.00420025		meningeal	0.0048795		education	0.00473659		m38-a2	0.00445557		progressive	0.00456483		chemotherapy	0.00469416		real-time	0.0045793		lectin	0.00442462		mediate	0.00497407		accompany	0.00509498
estimate	0.00420025		purified	0.0048795		odds	0.00473659		tinea [Noun]	0.00445557		evident	0.00456483		pigment [Noun]	0.00469416		genotypic	0.0045793		lipid [Adj]	0.00442462		generation	0.0046213		cm	0.00475757
mucormycosis	0.00420025		preparation	0.00450702		valuable	0.00473659		natural	0.00445557		hiv-positive	0.00456483		subunit	0.00469416		identical	0.0045793		cytometry	0.00405895		il-12	0.0046213		histological	0.00475757
minor	0.00420025		validation	0.00450702		work	0.00473659		blue [Adj]	0.00445557		pregnant	0.00456483		amino	0.00469416		clonal	0.0045793		clotrimazole	0.00405895		influence [Noun]	0.0046213		joint [Adj]	0.00475757
prospective	0.00420025		dermatological	0.00450702		relation	0.00437502		apparently	0.00445557		trial	0.00418757		mannose	0.00433583		scratch	0.0045793		carbohydrate	0.00405895		immunogenicity	0.0046213		predominantly	0.00475757
mucosal	0.00420025		gold [Adj]	0.00450702		confirmation	0.00437502		situation	0.00408734		dermatitidi [Noun]	0.00418757		nucleotide	0.00433583		drive	0.0045793		respective	0.00405895		capable	0.0046213		initiate	0.00475757
update	0.00420025		satisfactory	0.00450702		issue	0.00437502		flucytosine	0.00408734		compatible	0.00418757		signal [Verb]	0.00433583		distinguish	0.0045793		hyperthermium	0.00369328		ifn-gamma [Adj]	0.0046213		forearm	0.00442015
thermotolerance	0.00382185		unit	0.00413454		house	0.00437502		meningitis	0.00371911		simultaneously	0.00418757		influence [Verb]	0.00433583		variability	0.00422973		bind [Noun]	0.00369328		immunize	0.0046213		ulceration	0.00442015
hour	0.00382185		immunofluorescence	0.00413454		professional	0.00437502		remission	0.00371911		cytometry	0.00381031		silence	0.00433583		similarity	0.00422973		claw	0.00369328		footpad	0.00426853		intracellular	0.00442015
peruvian	0.00382185		slide	0.00413454		regional	0.00437502		session	0.00371911		hunting	0.00381031		melanization	0.0039775		fluorescent	0.00422973		means	0.00369328		mast	0.00426853		linear	0.00442015
older	0.00382185		eyelid [Noun]	0.00413454		outdoor	0.00437502		exhibit	0.00371911		tract	0.00381031		domain	0.0039775		share	0.00422973		chitosan	0.00369328		dectin-1 [Adj]	0.00426853		physical	0.00442015
squamous	0.00382185		histoplasmin	0.00413454		probable	0.00437502		absent	0.00371911		girl	0.00381031		cerevisia	0.0039775		idiomorph	0.00388017		leprosy	0.00369328		elucidate	0.00426853		bud	0.00442015
