# Supplementary material for: Combining disciplines in the field of modern microbiology: a quantitative analysis of the literature on sporotrichosis
Source: Front Cell Infect Microbiol. 2026 Apr 20;16:1742934. doi: 10.3389/fcimb.2026.1742934 (PMC13135933; doi:10.3389/fcimb.2026.1742934)
Supplement: Supplementary Table 2 — Thematic naming materials. [file Table2.xlsx]

## Sheet: Sheet1
1#Cutaneous Sporotrichosis: Clinical Analysis and Research Insights	中文标题：皮肤孢子丝菌病：临床分析与研究洞察
2#Antigenic and Cytopathological Aspects in Sporotrichosis and Other Infections	中文标题：孢子丝菌病及其他感染中的抗原与细胞病理方面
3#Surveillance and Limitations in Sporotrichosis and Related Fungal Infections	中文标题：孢子丝菌病及相关真菌感染的监测与局限
4#Antimicrobial Formulations and Therapies for Fungal Infections in Animals	中文标题：动物真菌感染的抗菌制剂与疗法
5#Ocular and Systemic Manifestations of Sporotrichosis and Associated Diagnostics and Treatments	中文标题：孢子丝菌病的眼部及全身表现与相关诊断和治疗
6#Sporotrichosis and Associated Biological Factors	中文标题：孢子丝菌病及相关生物因素
7#Genomic Characteristics and Endemic Mycoses in Sporothrichosis Research	中文标题：孢子丝菌病研究中的基因组特征与地方性真菌病
8#Biofilm and Prognosis in Sporotrichosis	中文标题：孢子丝菌病中的生物膜与预后
9#Recombinant Vaccine and Immune Response in Sporotrichosis Research	中文标题：孢子丝菌病研究中的重组疫苗与免疫反应
10#Sporotrichosis-Related Musculoskeletal Manifestations and Misdiagnoses	中文标题：孢子丝菌病相关的肌肉骨骼表现及误诊

## Sheet: Sheet2
#1			#2			#3			#4			#5			#6			#7			#8			#9			#10
moss	0.0144171		antigenic	0.00897679		survey	0.0123296		formulation	0.0143978		eye	0.0143736		stress	0.0140108		genotype	0.00982277		biofilm	0.0168574		recombinant	0.0162627		arthritis	0.0104936
pyoderma	0.0125251		staining	0.00860431		owner	0.0112449		oil	0.0118202		schenkius	0.010601		encode	0.00971083		locus	0.00982277		derivative	0.0110067		vaccine	0.0148517		knee	0.00948139
worker	0.0113899		cytopathological	0.00860431		city	0.00943703		extract	0.0110837		conjunctivitis	0.0102237		synthase	0.00899416		genomic	0.00912364		filamentous	0.00990968		peptide	0.0116767		osteoarticular	0.00948139
gangrenosum	0.0110115		proteinase	0.00823183		hay	0.00907546		ml	0.0103472		multifocal	0.0102237		kinase	0.00863583		design	0.00877408		alteration	0.00917834		protection	0.00956009		mg/day	0.00914398
superficial	0.0102547		mild	0.00823183		practice	0.00871389		commercial	0.0103472		visceral	0.00984646		content	0.00827749		lurieus	0.00807495		binding	0.00881267		complement	0.00956009		left	0.00880656
voriconazole	0.00987626		capsulatum	0.00785935		wood	0.00871389		regimen	0.00997901		respiratory	0.0094692		glycan	0.00827749		expansion	0.00772538		adhesion	0.00808133		il-10	0.00920732		giant	0.00846914
lig/ml	0.00911946		intensity	0.00785935		surveillance	0.00835232		product	0.00997901		injection	0.00909194		n-linked	0.00827749		amplification	0.00772538		matrix	0.00808133		rat	0.00920732		infiltrate	0.00846914
average	0.00836266		accuracy	0.00748687		pet	0.0072676		antimicrobial	0.00997901		mucosa	0.00909194		mycelium	0.00791916		element	0.00737582		special	0.00808133		release	0.00814901		abscess	0.00779431
facial	0.00836266		field	0.00711439		record	0.0072676		photodynamic	0.00961078		hypha	0.00871468		mutant	0.00791916		efficient	0.00702625		experiment	0.00771565		il-6	0.00779624		arm	0.00779431
person	0.00798426		western	0.00711439		access	0.00690603		itraconazole-resistant	0.00924255		conjunctival	0.00871468		dimorphism	0.00756083		phenotype	0.00667669		plasma	0.00771565		peritoneal	0.00779624		antibiotic	0.0074569
transplant	0.00798426		react	0.00711439		metropolitan	0.00690603		mg/kg	0.00887432		cytology	0.00796016		agar	0.00720249		restriction	0.00667669		minimum	0.00734998		gamma	0.00744347		joint	0.0074569
saturate	0.00798426		healing	0.00674191		point	0.00654446		relapse	0.00850609		surgery	0.00796016		stage	0.00720249		relationship	0.00632712		metabolic	0.00698431		beta	0.00744347		suspicion	0.00711948
province	0.00760586		performance	0.00674191		free	0.00654446		intravenous	0.00740141		disorder	0.0075829		transition	0.00720249		transcribe	0.00632712		amphotericin	0.00698431		necrosis	0.00673793		lymphangitic	0.00711948
article	0.00760586		nested	0.00674191		veterinarian	0.00618288		cytotoxicity	0.00703318		medication	0.0075829		link	0.00720249		cluster	0.00597756		meningitis	0.00661864		tnf-alpha	0.00673793		foot	0.00678206
rural	0.00760586		fraction	0.00636943		municipality	0.00618288		light	0.00666495		cavity	0.00720564		glycoprotein	0.00684416		limit	0.00562799		heat	0.00661864		nitric	0.00673793		leg	0.00678206
exudate	0.00722746		location	0.00636943		program	0.00618288		chemical	0.00666495		dermatitis	0.00682838		larva	0.00684416		str	0.00562799		fibronectin	0.00661864		phagocytic	0.00673793		regression	0.00678206
database	0.00722746		electrophoresis	0.00636943		classical	0.00618288		broad	0.00666495		cytologic	0.00682838		mammal	0.00684416		mating	0.00562799		lipid	0.00661864		oxide	0.00638516		subsequently	0.00678206
cohort	0.00684906		exoantigen	0.00636943		address	0.00618288		orally	0.00666495		count	0.00645113		mellonellum	0.00684416		multiplex	0.00562799		azole	0.00661864		dendritic	0.00638516		misdiagnose	0.00644465
primarily	0.00684906		substantial	0.00636943		limitation	0.00582131		localize	0.00666495		tumor	0.00645113		functional	0.00684416		transformation	0.00562799		silver	0.00625297					marinum	0.00610723
complication	0.00647066		tegumentary	0.00636943		female	0.00582131					swab	0.00607387		poorly	0.00684416		polymorphic	0.00562799		prognosis	0.00625297					clinic	0.00610723
Clinical Analysis of Patients Diagnosed with Cutaneous Sporotrichosis in China	0.47619		SPOROTRICHOSIS - A CASE-REPORT AND BRIEF REVIEW	0.232877		Epidemiologic skin test survey of sensitivity to paracoccidioidin, histoplasmin and sporotrichin among gold mine workers of Morro Velho Mining, Brazil	0.179487		DOMESTIC FELINE CUTANEOUS LEISHMANIASIS IN THE MUNICIPALITY OF RIBAS DO RIO PARDO, MATO GROSSO DO SUL STATE, BRAZIL: A CASE REPORT	0.12069		Proteomic analysis of Sporothrix schenckii cell wall reveals proteins involved in oxidative stress response induced by menadione	0.142857		MULTIFOCAL SYSTEMIC SPOROTRICHOSIS WITH LOBAR PULMONARY INVOLVEMENT	0.147541		Endemic mycoses in South Africa, 2010-2020: A decade-long description of laboratory-diagnosed cases and prospects for the future	0.193548		PHAEOMYCOTIC CYST - A CLINICOPATHOLOGIC STUDY OF 25 PATIENTS	0.153846		PALISADING GRANULOMAS CAUSED BY INFECTIOUS-DISEASES	0.365591		Successful total knee arthroplasty in the presence of sporotrichal arthritis	0.32
Mucocutaneous Splendore-Hoeppli phenomenon	0.445545		Cutaneous nocardiosis	0.16129		SEROLOGICAL CROSS-REACTIVITY AMONG SPOROTHRIX-SCHENCKII, CERATOCYSTIS, EUROPHIUM, AND GRAPHIUM SPECIES	0.142857		Molecular identification and susceptibility profile of Sporothrix schenckii sensu lato isolated in Argentina	0.179104		ADMINISTRATION OF POTASSIUM-IODIDE TO NORMAL VOLUNTEERS DOES NOT INCREASE KILLING OF SPOROTHRIX-SCHENCKII BY THEIR NEUTROPHILS OR MONOCYTES	0.186667		A CASE OF SPOROTRICHOSIS IN A GOAT	0.223529		Identification of multiple species and subpopulations among Australian clinical Sporothrix isolates using whole genome sequencing	0.326087		SPONTANEOUS DISAPPEARANCE OF CUTANEOUS SPOROTRICHOSIS - REPORT OF 2 CASES	0.171875		Sporotrichal Tenosynovitis Diagnosed Helpfully by Musculoskeletal Ultrasonography	0.351064		Pathology of Free-Ranging and Captive Brazilian Anteaters	0.15873
Cytotoxicity and anti-Sporothrix brasiliensis activity of the Origanum majorana Linn. oil	0.422222		Cutaneous infection due to Mycobacterium kansasii	0.15625		Endemic Chromoblastomycosis Caused Predominantly by Fonsecaea nubica, Madagascar	0.222222		Chronic Hand Infections	0.155172		CUTANEOUS-LYMPHATIC AND NASAL SPOROTRICHOSIS IN A DOG	0.164384		PRIMARY PULMONARY SPOROTRICHOSIS COMPLICATED BY PERIRECTAL ABSCESS	0.152542		Dectin-1 expression by macrophages and related antifungal mechanisms in a murine model of Sporothrix schenckii sensu stricto systemic infection	0.142857		Evaluation of melanin production by Sporothrix luriei	0.140625		CUTANEOUS PROTOTHECOSIS - A CLINICOPATHOLOGICAL STUDY	0.39604		An ulcerating nodule on the arm - Lymphocutaneous sporotrichosis.	0.137931
Molecular Identification and Phenotypic Characterisation of Sporothrix globosa from Clinical Cases of Eastern Assam, North-east India	0.358025		Multicenter study of incidence of Mycobacterium marinum in humans in Spain	0.407407		FIXED CUTANEOUS SPOROTRICHOSIS - UNUSUAL HISTOPATHOLOGY FOLLOWING INTRALESIONAL CORTICOSTEROID ADMINISTRATION	0.130952		An outbreak of fungal dermatitis and stomatitis in a free-ranging population of pigmy rattlesnakes (Sistrurus miliarius barbouri) in Florida	0.129032		SYSTEMIC MYCOSES IN THE UNITED-STATES, 1980-1982	0.119403		Canine and feline cutaneous screw-worm myiasis in Malaysia: clinical aspects in 76 cases	0.126984		Proceedings of the second international meeting on endemic mycoses of the Americas (IMEMA) and first international symposium on implantation mycoses (ISIM)	0.142857		Systemic mycoses in immunodepressed patients (AIDS)	0.151515		SPOROTRICHOSIS RESEARCH IN THE TRANSVAAL - HOW IT BEGAN 60 YEARS AGO	0.15873		Inhibitory effect of sodium hypochlorite and chlorhexidine digluconate in clinical isolates of Sporothrix schenckii	0.157143
Geographical distribution and ecological niche modeling of the etiological agents of human sporotrichosis in Venezuela	0.356164		Differences in virulence of Sporothrix schenckii conidia related to culture conditions and cell-wall components	0.216667		Deep Fungal Infections, Blastomycosis-Like Pyoderma, and Granulomatous Sexually Transmitted Infections	0.151515		SPONTANEOUS SYSTEMIC SPOROTRICHOSIS IN 9-BANDED ARMADILLOS (DASYPUS-NOVEMCINCTUS)	0.12069		ENDEMIC MYCOSES IN OLDER ADULTS	0.133333		Direct PCR of lesions suggestive of sporotrichosis in felines	0.149254		FAMILIAL EPIDEMIC OF CUTANEOUS SPOROTRICHOSIS OCCURRING IN NORTH TEXAS	0.217391		The First Report of Cutaneous Nocardia Concava Infection in the United States	0.150685		SPOROTRICHOSIS IN THE METROPOLITAN-AREA OF CUZCO, PERU, AND IN ITS REGION	0.234375		Lymphocutaneous nocardiosis from commercially treated lumber: A case report	0.330275
Responsible ownership and health education can reduce the time of sporotrichosis treatment in domestic cats	0.342105		DEPRESSED MITOGEN RESPONSIVENESS OF LYMPHOCYTES AT SKIN TEMPERATURE	0.126761		UNUSUAL STRUCTURES OF SPOROTHRIX-SCHENCKII	0.403846		Diphenyl diselenide alone and in combination with itraconazole against Sporothrix schenckii s.str. and Sporothrix globosa	0.166667		Antimicrobial activity of selected Peruvian medicinal plants	0.236559		Experimental sporotrichosis in a cyclophosphamide-induced immunosuppressed mice model	0.253333		Heterologous expression, purification, and immunological reactivity of a recombinant HSP60 from Paracoccidioides brasiliensis	0.127273		Hypersensitivity reaction to Sporothrix schenckii: erythema nodosum associated with sporotrichosis	0.142857		Utility of anti-bacillus Calmette-Guerin antibodies as a screen for organisms in sporotrichoid infections	0.168831		Conjunctival sporotrichosis in the absence of antecedent trauma	0.148649
Human sporotrichosis: A zoonotic outbreak in southern Brazil, 2012-2017	0.320988		Disseminated sporotrichosis with meningitis in a patient with AIDS	0.116667		LINK BETWEEN CUTANEOUS INFECTION, STRESS AND DEPRESSION	0.491228		The role of systemic triazoles in the treatment of fungal infections	0.320988		Sporothrix schenckii thermo-intolerant mutants losing fatal visceral infectivity but retaining high cutaneous infectivity	0.12963		Cutaneous sporotrichoid leishmaniasis: An atypical case caused by Leishmania major	0.232877		HISTOPATHOLOGICAL STUDIES OF SPOROTHRIX-SCHENCKII-INOCULATED MICE - POSSIBLE FUNCTIONS OF POLYMORPHONUCLEAR LEUKOCYTES IN NORMAL AND IMMUNOCOMPROMISED (CONGENITALLY ATHYMIC NUDE) MICE	0.406977		Recombinant phage displaying ToAP2D peptide with antifungal activity against Sporothrix globosa	0.15493		KETOCONAZOLE THERAPY OF EXPERIMENTALLY INDUCED SPOROTRICHOSIS INFECTIONS IN CATS - A PRELIMINARY-STUDY	0.257143		TREATMENT OF FUNGAL-INFECTIONS IN THE BONES AND JOINTS WITH KETOCONAZOLE	0.140625
Cell walls of the dimorphic fungal pathogens Sporothrix schenckii and Sporothrix brasiliensis exhibit bilaminate structures and sloughing of extensive and intact layers	0.304878		SUBCLINICAL HYPOTHYROIDISM DURING POTASSIUM-IODIDE THERAPY FOR LYMPHOCUTANEOUS SPOROTRICHOSIS	0.164384		The asteroid body of lobomycosis	0.150538		DISSEMINATED SPOROTRICHOSIS PRESENTING AS SARCOIDOSIS - ELECTRON-MICROSCOPIC AND IMMUNOLOGICAL STUDIES	0.169231		SPOROTRICHOSIS IN A PACIFIC WHITE-SIDED DOLPHIN (LAGENORHYNCHUS-OBLIQUIDENS)	0.238095		Melanin of Sporothrix globosa affects the function of THP-1 macrophages and modulates the expression of TLR2 and TLR4	0.41573		Synthesis of Hydroxybenzodiazepines with Potential Antioxidant and Antifungal Action	0.147541		INVITRO GROWTH INHIBITORY STUDIES OF PHACIDIN AGAINST SOME DERMATOPHYTES, OPPORTUNISTIC AND SYSTEMIC FUNGI, AND YEASTS PATHOGENIC ON MAN	0.294872		Chronic septal panniculitis caused by phaeohyphomycosis	0.341463		Disseminated ulcerated papules and nodules - Cutaneous disseminated sporotrichosis	0.603448
THE EFFECTS OF HEAT ON SPOROTHRIX-SCHENCKII INVITRO AND INVIVO	0.303797		North American Blastomycosis in an Immunocompromised Patient	0.191781		GROWTH TEMPERATURES OF ISOLATES OF SPOROTHRIX-SCHENCKII FROM DISSEMINATED AND FIXED CUTANEOUS LESIONS OF SPOROTRICHOSIS	0.45283		SPOROTRICHOSIS - UNUSUAL DISSEMINATED CUTANEOUS CASE AND A FATAL PULMONARY CASE	0.15493		An unusual episode of lupus vulgaris masquerading as sporotrichosis	0.157143		Successful Sequential Treatment with Itraconazole and ALA-PDT for Cutaneous Granuloma by Candida albicans: A Case Report and Literature Review	0.220588		Synthesis and Biological Activity of Novel Zinc-Itraconazole Complexes in Protozoan Parasites and Sporothrix spp.	0.268657		Protein Profiling of the Dimorphic Pathogenic Fungus, Sporothrix schenckii	0.155844		A 4-year-old boy with crusting, drainage on his nose - Cutaneous sporotrichosis	0.191781		Sporotrichoid presentations in leprosy	0.202899
Synthesis, characterization and biological evaluation of zinc and copper azasterol complexes against Sporothrix brasiliensis	0.298851		STUDIES IN SPOROTRICHOSIS - FUNGAL MORPHOGENESIS AND PATHOGENICITY IN DIFFERING ENVIRONMENTS	0.301205		Sporothrix globosamelanin inhibits antigenpresentation by macrophages and enhances deep organ dissemination	0.125		Use of local hyperthermia to treat sporotrichosis in a cat	0.2		Diagnosis of systemic mycoses by specific immunohistochemical tests	0.140845		EFFECTS OF HYPERTHERMIA ON PHAGOCYTOSIS AND INTRACELLULAR KILLING OF SPOROTHRIX-SCHENCKII BY POLYMORPHONUCLEAR LEUKOCYTES	0.171875		Isolation of Sporothrix schenckii GDA1 and functional characterization of the encoded guanosine diphosphatase activity	0.246377		SUCCESSFUL TREATMENT OF CUTANEOLYMPHATIC SPOROTRICHOSIS IN A CAT WITH KETOCONAZOLE AND SODIUM-IODIDE	0.369048		Sporothrix schenckii COMPLEX: SUSCEPTIBILITIES TO COMBINED ANTIFUNGAL AGENTS AND CHARACTERIZATION OF ENZYMATIC PROFILES	0.294872		THE INTRADERMAL SPOROTRICHIN TEST AND THE DIAGNOSIS OF SPOROTRICHOSIS	0.208955
